# Supplementary material for: 4-(4-Methoxy­phen­yl)-3-methyl-1,6-di­oxa-2,8-diaza-s-indacen-5(7H)-one
Source: Acta Crystallogr Sect E Struct Rep Online. 2009 Apr 18;65(Pt 5):o1054. doi: 10.1107/S1600536809013373 (PMC2977735; doi:10.1107/S1600536809013373)
Supplement: Supplementary file 2 [file e-65-o1054-Isup2.hkl]

# 
# h,k,l, Fc-squared, Fo-squared, sigma(Fo-squared) and status flag 
# 
data_I
_shelx_title ' 080820a in P2(1)/c' 
_shelx_refln_list_code          4 
_shelx_F_calc_maximum      187.61 
_exptl_crystal_F_000       616.00 
_reflns_d_resolution_high  0.8410 
 
loop_ 
 _symmetry_equiv_pos_as_xyz 
 'x, y, z' 
 '-x, y+1/2, -z+1/2' 
 '-x, -y, -z' 
 'x, -y-1/2, z-1/2' 
 
_cell_length_a    13.8513 
_cell_length_b     7.6116 
_cell_length_c    12.6732 
_cell_angle_alpha  90.000 
_cell_angle_beta   95.592 
_cell_angle_gamma  90.000 
 
_shelx_F_squared_multiplier     1.000 
 
loop_ 
 _refln_index_h 
 _refln_index_k 
 _refln_index_l 
 _refln_F_squared_calc 
 _refln_F_squared_meas 
 _refln_F_squared_sigma 
 _refln_observed_status 
   1   0   0     1030.97      963.98     34.76 o 
   2   0   0     9007.41     7878.53     58.22 o 
   3   0   0     7572.65     7086.19     32.99 o 
   4   0   0     3424.17     3158.76     27.95 o 
   5   0   0     1987.49     1945.06     17.45 o 
   6   0   0     1431.42     1415.41     16.26 o 
   7   0   0      660.00      830.76     67.01 o 
   8   0   0       84.67       83.18     15.21 o 
   9   0   0       85.06       57.86     22.29 o 
  10   0   0       19.06       12.38      9.41 o 
  11   0   0       59.51       62.22     13.42 o 
  12   0   0       81.22       67.24     12.18 o 
  13   0   0       61.50       72.58     12.38 o 
  14   0   0        0.46        5.14     11.27 o 
  15   0   0       15.04       -0.02     13.43 o 
  16   0   0        0.69        0.52     13.78 o 
   1   1   0      276.74      279.01     36.39 o 
   2   1   0     3450.74     3219.65     27.38 o 
   3   1   0      107.50      112.44      6.34 o 
   4   1   0     7212.17     6740.37     76.96 o 
   5   1   0        5.31        5.88      4.06 o 
   6   1   0      291.44      307.77      7.26 o 
   7   1   0      677.69      685.81     10.62 o 
   8   1   0      119.76      130.19      6.80 o 
   9   1   0      250.67      260.01      8.94 o 
  10   1   0      167.18      165.80      9.58 o 
  11   1   0        0.20        1.67      7.36 o 
  12   1   0       51.45       63.88     11.53 o 
  13   1   0        0.00        3.31      7.61 o 
  14   1   0       19.49       15.02      8.51 o 
  15   1   0        2.00       -2.32      9.65 o 
  16   1   0        2.33       16.05     15.15 o 
   0   2   0    14460.16    13515.44    177.32 o 
   1   2   0       32.15       29.50      6.15 o 
   2   2   0    35198.58    30792.68    250.14 o 
   3   2   0     3638.98     3683.04    173.20 o 
   4   2   0      430.45      405.37     16.29 o 
   5   2   0      428.46      422.19     19.32 o 
   6   2   0       26.24       26.55      6.41 o 
   7   2   0       27.50       23.00      6.16 o 
   8   2   0        8.75        8.72      5.51 o 
   9   2   0       52.39       47.29      6.17 o 
  10   2   0       67.57       71.11      7.96 o 
  11   2   0        0.00       -1.59      7.18 o 
  12   2   0       41.62       62.08     18.39 o 
  13   2   0        0.42       -2.61      9.03 o 
  14   2   0        4.66       -0.66      9.55 o 
  15   2   0        2.48       -5.46     11.37 o 
   1   3   0      460.65      484.11     28.35 o 
   2   3   0      119.15      138.20      6.88 o 
   3   3   0       24.88       22.69      5.01 o 
   4   3   0      342.29      335.97      9.52 o 
   5   3   0       20.86       26.43      6.22 o 
   6   3   0      812.25      965.14     83.98 o 
   7   3   0        0.12       -3.20      6.89 o 
   8   3   0        0.02        1.48      6.55 o 
   9   3   0       62.77       54.78     10.31 o 
  10   3   0      307.92      297.61     21.95 o 
  11   3   0       66.08       46.12     15.73 o 
  12   3   0      110.49      103.21     16.53 o 
  13   3   0        4.00       24.52     15.27 o 
  14   3   0        0.02       -0.17     10.47 o 
  15   3   0        1.68      -11.73     10.04 o 
   0   4   0       58.59       78.29     10.54 o 
   1   4   0      660.80      700.18     17.15 o 
   2   4   0     1884.27     2107.50     98.78 o 
   3   4   0     2581.88     2412.62     39.52 o 
   4   4   0     2010.18     1865.39     36.69 o 
   5   4   0      266.68      254.14     15.22 o 
   6   4   0      296.82      266.38     24.63 o 
   7   4   0        0.79       -0.99     11.04 o 
   8   4   0        8.13        9.20     11.74 o 
   9   4   0        5.48       18.20     12.76 o 
  10   4   0      121.78      110.85     16.07 o 
  11   4   0       32.42       27.74     12.98 o 
  12   4   0        1.65       -1.92     10.53 o 
  13   4   0        4.30       20.38     13.30 o 
  14   4   0        0.28        3.40     12.03 o 
   1   5   0       52.99       63.17      8.43 o 
   2   5   0       35.65       41.75      9.39 o 
   3   5   0       43.67       50.83     11.95 o 
   4   5   0      262.43      262.78     23.52 o 
   5   5   0        0.06       -3.03     10.16 o 
   6   5   0      251.54      230.69     18.85 o 
   7   5   0      412.07      416.71     35.02 o 
   8   5   0        0.75       -7.74     13.05 o 
   9   5   0      116.38       92.09     15.01 o 
  10   5   0       60.97       40.11     13.49 o 
  11   5   0        6.93        4.79     11.10 o 
  12   5   0       62.64       45.44     12.98 o 
  13   5   0        1.71        2.30     12.96 o 
   0   6   0      278.15      319.10     32.27 o 
   1   6   0       17.67        8.38     10.58 o 
   2   6   0       60.52       59.69     11.97 o 
   3   6   0        9.92       10.33      9.56 o 
   4   6   0      327.03      316.69     20.79 o 
   5   6   0      629.77      651.22     64.03 o 
   6   6   0       75.13       66.85     13.84 o 
   7   6   0      127.89      105.16     15.49 o 
   8   6   0       16.63       17.00     15.88 o 
   9   6   0       35.65       28.74     15.96 o 
  10   6   0        5.17        4.46     12.24 o 
  11   6   0        3.04        3.75     15.11 o 
  12   6   0       11.49        1.53     12.37 o 
   1   7   0        6.36        6.93     14.23 o 
   2   7   0       13.79       13.30     11.64 o 
   3   7   0        0.08       13.63     19.14 o 
   4   7   0        2.97       -1.75      8.23 o 
   5   7   0        4.58       14.62      9.88 o 
   6   7   0       38.46       33.85     11.83 o 
   7   7   0      151.68      146.22     44.54 o 
   8   7   0        0.61        0.36     11.88 o 
   9   7   0      113.75      111.16     19.72 o 
  10   7   0        3.42        2.68     11.71 o 
   0   8   0       13.18       -4.98     14.59 o 
   1   8   0       29.99       46.86     15.84 o 
   2   8   0        5.88        2.98     17.85 o 
   3   8   0        5.40       10.33     13.02 o 
   4   8   0        7.15       31.43     16.12 o 
   5   8   0       66.75       45.71     13.20 o 
   6   8   0        0.40        7.82     12.40 o 
   7   8   0      297.49      262.17     23.26 o 
   1   9   0        1.99       -7.85     11.88 o 
 -16   1   1        1.74        8.98      9.96 o 
 -15   1   1        0.96        6.15      9.39 o 
 -14   1   1       53.91       54.83      9.76 o 
 -13   1   1       22.30       17.42      8.41 o 
 -12   1   1        3.55        7.50      6.48 o 
 -11   1   1        2.76       -0.46      6.48 o 
 -10   1   1       50.84       54.12      6.64 o 
  -9   1   1      342.23      350.19     10.11 o 
  -8   1   1       14.72       13.72      4.85 o 
  -7   1   1      215.46      229.19      6.93 o 
  -6   1   1      225.84      210.98      6.43 o 
  -5   1   1        2.41        6.22      4.96 o 
  -4   1   1        1.92        3.40      4.57 o 
  -3   1   1     1867.25     1758.45     18.49 o 
  -2   1   1      156.20      123.32      7.58 o 
  -1   1   1     2992.63     2920.49    135.67 o 
   0   1   1      174.45      170.36      4.19 o 
   1   1   1     3042.09     3004.15    137.24 o 
   2   1   1     2556.80     2318.73     77.61 o 
   3   1   1     2770.34     2485.20     27.25 o 
   4   1   1      953.93      958.03     11.20 o 
   5   1   1       98.71      103.65      6.40 o 
   6   1   1       14.93        8.86      4.73 o 
   7   1   1       45.04       39.05      5.75 o 
   8   1   1      380.28      393.27     10.60 o 
   9   1   1      176.52      179.30      9.11 o 
  10   1   1       68.60       71.45      9.81 o 
  11   1   1        1.25        1.68      9.07 o 
  12   1   1      196.40      179.80     12.49 o 
  13   1   1       36.87       36.09      9.59 o 
  14   1   1       37.81       54.64     11.95 o 
  15   1   1        1.14        8.36     10.02 o 
  16   1   1        1.11        2.19      9.43 o 
 -16   2   1        6.13       15.79     13.49 o 
 -15   2   1        5.40        8.20     10.61 o 
 -14   2   1       11.97        7.54      9.72 o 
 -13   2   1       24.73       28.19      9.68 o 
 -12   2   1        2.45        5.51      7.10 o 
 -11   2   1        0.58        6.94      6.46 o 
 -10   2   1      404.70      429.70     17.57 o 
  -9   2   1        8.04       12.70      6.16 o 
  -8   2   1      590.38      586.21     11.94 o 
  -7   2   1      169.53      177.86      8.84 o 
  -6   2   1      170.21      188.67      8.64 o 
  -5   2   1     1156.60     1134.88     17.62 o 
  -4   2   1      816.47      824.54     12.56 o 
  -3   2   1      102.71      107.35      5.99 o 
  -2   2   1    16880.71    15356.36    348.28 o 
  -1   2   1     2696.87     2624.87     86.15 o 
   0   2   1        6.44       -0.59      5.67 o 
   1   2   1    31840.00    29342.82    126.57 o 
   2   2   1     2111.69     2116.01     45.49 o 
   3   2   1        5.56       12.82      6.85 o 
   4   2   1     4028.39     3788.33     95.74 o 
   5   2   1      199.29      200.71      8.26 o 
   6   2   1      614.43      645.45     14.59 o 
   7   2   1       12.64        1.50      6.16 o 
   8   2   1      142.99      149.06      9.34 o 
   9   2   1      158.62      165.69     14.14 o 
  10   2   1       60.84       47.17      7.81 o 
  11   2   1      449.35      446.78     36.73 o 
  12   2   1       45.06       53.57     11.47 o 
  13   2   1        0.07       -8.40      9.46 o 
  14   2   1        3.71        5.16      9.84 o 
  15   2   1       75.06       67.21     16.81 o 
 -15   3   1        6.12       10.17     11.73 o 
 -14   3   1       18.65        9.46     11.02 o 
 -13   3   1        0.81        4.18     14.08 o 
 -12   3   1        5.58       -7.45     10.92 o 
 -11   3   1       17.87       22.21     12.57 o 
 -10   3   1       12.58       -2.72     11.33 o 
  -9   3   1        2.14       -6.50      9.41 o 
  -8   3   1       25.20       32.08      8.32 o 
  -7   3   1      112.18      122.07      9.71 o 
  -6   3   1      521.43      558.27     14.69 o 
  -5   3   1       36.38       29.59      7.99 o 
  -4   3   1       19.53       21.21      5.52 o 
  -3   3   1     3042.53     3002.06    114.05 o 
  -2   3   1      396.26      403.12     22.35 o 
  -1   3   1      248.22      236.84      8.94 o 
   0   3   1        0.26       -3.21      4.77 o 
   1   3   1       19.22       28.43      5.60 o 
   2   3   1      574.14      583.10     13.96 o 
   3   3   1      906.15      905.20     36.73 o 
   4   3   1       22.34       29.72      8.94 o 
   5   3   1     1336.16     1325.21     41.02 o 
   6   3   1        0.51       -0.77      5.26 o 
   7   3   1      169.53      158.34      9.05 o 
   8   3   1       64.16       71.38     10.60 o 
   9   3   1        3.33       -3.41      9.13 o 
  10   3   1        6.33        6.63     14.79 o 
  11   3   1        0.76      -12.36     11.37 o 
  12   3   1       31.79       32.25     13.31 o 
  13   3   1        0.24      -11.11     10.95 o 
  14   3   1       16.79       16.47     12.78 o 
  15   3   1       72.69       84.34     17.78 o 
 -14   4   1        8.10        7.92     15.07 o 
 -13   4   1        7.46        0.55     11.59 o 
 -12   4   1       25.08       26.45     17.34 o 
 -11   4   1       27.55       19.85     12.29 o 
 -10   4   1       53.21       54.55     13.62 o 
  -9   4   1      107.06      102.79     15.67 o 
  -8   4   1       95.73       98.75     18.80 o 
  -7   4   1        9.32       -1.59     10.96 o 
  -6   4   1        6.47        2.13      9.15 o 
  -5   4   1        5.36        3.08      6.46 o 
  -4   4   1     2730.64     2604.23     75.11 o 
  -3   4   1      883.72      898.04     16.64 o 
  -2   4   1      364.59      407.14     12.64 o 
  -1   4   1      356.50      369.72     10.85 o 
   0   4   1      357.61      373.71     12.44 o 
   1   4   1      202.52      210.27     10.06 o 
   2   4   1      513.96      522.97     11.62 o 
   3   4   1     7070.67     6666.65    216.91 o 
   4   4   1      148.43      143.97     12.38 o 
   5   4   1      417.84      401.47     21.80 o 
   6   4   1      950.13      931.08     28.64 o 
   7   4   1      363.55      348.71     20.32 o 
   8   4   1       35.17       25.30     13.64 o 
   9   4   1      205.07      202.37     18.28 o 
  10   4   1      518.32      449.36     23.55 o 
  11   4   1       86.59       63.45     14.06 o 
  12   4   1        0.04       -3.32     10.14 o 
  13   4   1        1.87        8.47     12.48 o 
  14   4   1       14.68        8.98     15.08 o 
 -13   5   1        4.60        5.27     12.24 o 
 -12   5   1        6.84        3.77     14.06 o 
 -11   5   1        0.08        2.30     10.40 o 
 -10   5   1       13.43        6.75     11.90 o 
  -9   5   1       73.67       79.48     16.35 o 
  -8   5   1       17.89       30.87     15.17 o 
  -7   5   1       13.43       17.74     14.50 o 
  -6   5   1       12.43        8.63     10.98 o 
  -5   5   1      320.34      288.80     18.92 o 
  -4   5   1        0.63       -5.01     11.50 o 
  -3   5   1       14.39       30.97     11.50 o 
  -2   5   1       20.89       21.50      6.79 o 
  -1   5   1      100.23      111.64      8.75 o 
   0   5   1       13.63       23.91      7.70 o 
   1   5   1        7.38        6.39      6.76 o 
   2   5   1      135.85      133.37     13.23 o 
   3   5   1       67.67       55.17     11.83 o 
   4   5   1        3.25       12.35     10.80 o 
   5   5   1       41.78       43.14     14.63 o 
   6   5   1        1.70       -0.59     13.24 o 
   7   5   1       93.78       86.27     13.53 o 
   8   5   1       53.73       46.34     13.66 o 
   9   5   1        4.12        6.85     13.51 o 
  10   5   1       31.15       31.74     11.78 o 
  11   5   1        0.00      -15.84     10.56 o 
  12   5   1       22.23        7.90     15.62 o 
  13   5   1        2.30       -0.85     12.05 o 
 -12   6   1       12.79       12.73     12.59 o 
 -11   6   1       53.02       46.16     14.41 o 
 -10   6   1        0.62        2.90     13.48 o 
  -9   6   1        6.70        4.41     11.62 o 
  -8   6   1        0.58        8.07     11.19 o 
  -7   6   1       16.51       14.40     13.04 o 
  -6   6   1       67.61       57.41     13.32 o 
  -5   6   1       34.43       32.90     12.53 o 
  -4   6   1      142.99      122.94     16.84 o 
  -3   6   1        0.12       -0.79      9.96 o 
  -2   6   1        5.03       -3.87      9.98 o 
  -1   6   1      192.11      186.80     17.69 o 
   0   6   1       33.23       26.86     10.68 o 
   1   6   1        0.23        0.99      9.46 o 
   2   6   1       96.49      107.77     13.84 o 
   3   6   1      295.70      281.81     16.76 o 
   4   6   1        4.08        7.28     12.12 o 
   5   6   1     1642.86     1609.66     61.37 o 
   6   6   1       24.66       22.58     11.98 o 
   7   6   1      197.71      190.34     17.92 o 
   8   6   1      686.42      648.66     58.53 o 
   9   6   1      122.08      117.67     16.50 o 
  10   6   1       10.81        3.41     14.40 o 
  11   6   1        0.02      -14.64     13.90 o 
  12   6   1        0.46       26.24     15.95 o 
 -10   7   1       21.95        6.09     10.92 o 
  -9   7   1        4.09       15.02     13.06 o 
  -8   7   1        1.55      -11.16     13.52 o 
  -7   7   1        7.41        2.00     11.17 o 
  -6   7   1       78.13       79.28     15.42 o 
  -5   7   1        0.72        2.97      9.38 o 
  -4   7   1        0.80        4.81     12.41 o 
  -3   7   1        4.19        6.97     11.71 o 
  -2   7   1       73.55       79.51     16.05 o 
  -1   7   1        0.20       -8.76     11.04 o 
   0   7   1        4.51        8.40     12.73 o 
   1   7   1        4.26        6.37     12.21 o 
   2   7   1       43.45       33.49     15.89 o 
   3   7   1        0.47        0.51      8.78 o 
   4   7   1       41.53       53.97     12.84 o 
   5   7   1      148.43      160.58     15.72 o 
   6   7   1       32.27       21.93     25.75 o 
   7   7   1       12.59       14.41     12.40 o 
   8   7   1       19.54        6.67     14.15 o 
   9   7   1       70.41       58.16     15.14 o 
  10   7   1        1.13       -8.49     10.02 o 
  -7   8   1        1.69       -2.19     14.16 o 
  -6   8   1        1.37        3.31     10.48 o 
  -5   8   1        2.00        2.05     12.23 o 
  -4   8   1        0.40        2.91     12.82 o 
  -3   8   1        0.93       -2.89     14.55 o 
  -2   8   1        3.57       -5.04     11.22 o 
  -1   8   1        8.23       14.91     16.28 o 
   0   8   1        1.36       -1.21     12.52 o 
   1   8   1       31.27       17.80     12.61 o 
   2   8   1       25.74       22.60     16.62 o 
   3   8   1        7.38       12.70     21.63 o 
   4   8   1       41.97       44.71     15.12 o 
   5   8   1       95.29       67.80     23.95 o 
   6   8   1       28.97       32.26     11.92 o 
   7   8   1      159.24      133.98     24.78 o 
  -1   9   1       17.46       20.32     13.34 o 
   0   9   1        0.79       10.06     13.90 o 
   1   9   1        2.58        6.74     14.39 o 
 -16   0   2       21.43       24.03     12.24 o 
 -15   0   2       35.05       31.83     13.68 o 
 -14   0   2       33.68       34.01      9.12 o 
 -13   0   2      146.80      168.47     14.27 o 
 -12   0   2        0.50       -0.77      8.65 o 
 -11   0   2       12.00       10.70      9.44 o 
 -10   0   2       12.09        8.16      8.81 o 
  -9   0   2      829.01      864.04     26.16 o 
  -8   0   2     1343.85     1468.41     45.83 o 
  -7   0   2     2137.63     2269.56     66.60 o 
  -6   0   2     2948.87     3071.55     63.60 o 
  -5   0   2     3762.69     3831.79     40.71 o 
  -4   0   2     2173.01     2051.26     37.42 o 
  -3   0   2      203.21      201.12     12.70 o 
  -2   0   2      157.44      149.22      5.63 o 
  -1   0   2     9229.68     8490.94    103.88 o 
   0   0   2     3145.54     3059.03     60.08 o 
   1   0   2     2354.84     2337.31     33.64 o 
   2   0   2     4876.89     4786.89    103.22 o 
   3   0   2        0.06        6.63      6.10 o 
   4   0   2     3585.41     3370.41    115.07 o 
   5   0   2      299.13      308.67     10.66 o 
   6   0   2        3.55        0.05      5.94 o 
   7   0   2     2218.57     2325.67     27.94 o 
   8   0   2        1.28        4.93      7.96 o 
   9   0   2      630.37      632.28     17.88 o 
  10   0   2      348.72      376.82     14.83 o 
  11   0   2     1070.26     1145.38     34.11 o 
  12   0   2      380.15      405.82     48.66 o 
  13   0   2     2051.93     2166.30     69.86 o 
  14   0   2      230.17      246.33     21.26 o 
  15   0   2      166.01      184.47     19.46 o 
  16   0   2        1.59       -3.09     17.85 o 
 -16   1   2       25.14       40.15     10.85 o 
 -15   1   2        6.60        9.33      6.88 o 
 -14   1   2       44.25       54.40      7.75 o 
 -13   1   2      134.91      131.90      9.13 o 
 -12   1   2        4.14        8.03      6.11 o 
 -11   1   2      143.85      141.00      8.86 o 
 -10   1   2       60.80       62.45      7.82 o 
  -9   1   2      106.62      102.26      7.89 o 
  -8   1   2       46.57       40.55      4.76 o 
  -7   1   2      102.10      105.20      8.14 o 
  -6   1   2      154.00      163.37     11.12 o 
  -5   1   2        8.50       10.97      4.18 o 
  -4   1   2        4.44        5.30      4.86 o 
  -3   1   2       95.82       98.51      7.00 o 
  -2   1   2     1140.35     1140.90     29.07 o 
  -1   1   2       69.96       64.87      5.38 o 
   0   1   2     1143.96     1232.38     15.49 o 
   1   1   2      361.88      375.77     11.36 o 
   2   1   2     1195.89     1172.29     12.29 o 
   3   1   2      973.19      943.42     28.24 o 
   4   1   2      194.12      174.94     19.67 o 
   5   1   2      815.36      701.92     72.32 o 
   6   1   2       83.87       80.96     12.30 o 
   7   1   2       29.12       38.19      5.95 o 
   8   1   2       68.98       65.39      6.47 o 
   9   1   2        0.12       -2.43      5.89 o 
  10   1   2        0.00       -3.52      6.95 o 
  11   1   2        8.36        8.00      7.68 o 
  12   1   2       38.85       49.96      8.70 o 
  13   1   2        4.66        1.03      7.89 o 
  14   1   2        0.93       -1.32      9.20 o 
  15   1   2        1.79        4.72      9.98 o 
 -16   2   2        0.70        0.62     11.21 o 
 -15   2   2        9.33       26.08     14.44 o 
 -14   2   2        4.24       14.74     10.12 o 
 -13   2   2        3.25        3.92      6.16 o 
 -12   2   2       34.72       44.87      7.18 o 
 -11   2   2        0.36       -4.95      6.69 o 
 -10   2   2      148.34      167.26     10.12 o 
  -9   2   2       27.61       49.35     10.26 o 
  -8   2   2      651.01      672.57     15.98 o 
  -7   2   2     1168.13     1229.24     19.54 o 
  -6   2   2      620.88      664.68     13.86 o 
  -5   2   2     1841.85     1943.50     21.63 o 
  -4   2   2      149.66      146.53      7.81 o 
  -3   2   2      351.11      339.81     11.91 o 
  -2   2   2      280.76      266.56      8.85 o 
  -1   2   2      277.60      272.51     14.42 o 
   0   2   2       27.23       12.37      6.48 o 
   1   2   2     2896.34     2922.58     32.65 o 
   2   2   2     2461.59     2537.47    128.23 o 
   3   2   2      163.80      168.54     10.82 o 
   4   2   2      796.40      808.00     12.40 o 
   5   2   2      793.60      821.26     12.80 o 
   6   2   2      114.20       93.50      6.82 o 
   7   2   2      434.05      385.91     10.92 o 
   8   2   2       76.87       67.28      7.21 o 
   9   2   2       59.76       57.22      8.08 o 
  10   2   2        2.03       -3.45      9.34 o 
  11   2   2     1610.81     1623.80     33.63 o 
  12   2   2      135.18      126.24     12.38 o 
  13   2   2      416.84      463.21     37.51 o 
  14   2   2       75.79       88.05     21.71 o 
  15   2   2       97.40       91.84     16.74 o 
 -15   3   2        5.73        8.51     12.00 o 
 -14   3   2        0.43      -11.70     10.13 o 
 -13   3   2        0.70       -0.82      9.93 o 
 -12   3   2       61.51       80.59     16.70 o 
 -11   3   2       18.01       25.05     12.07 o 
 -10   3   2        8.66       25.32     11.03 o 
  -9   3   2       30.35       19.14      8.37 o 
  -8   3   2       12.15       15.89      9.27 o 
  -7   3   2        4.28        5.85      6.16 o 
  -6   3   2       95.79       96.09      7.67 o 
  -5   3   2        0.01       15.32     10.28 o 
  -4   3   2       14.84       45.49     16.23 o 
  -3   3   2       13.05       11.56      5.55 o 
  -2   3   2        2.21        6.60      4.62 o 
  -1   3   2       10.93       10.52      4.83 o 
   0   3   2       14.30        3.86      4.35 o 
   1   3   2     2652.45     2640.21     21.32 o 
   2   3   2     1892.84     2056.05     88.40 o 
   3   3   2        1.40        0.97      7.84 o 
   4   3   2       78.70      102.46     12.36 o 
   5   3   2      355.74      382.87     17.26 o 
   6   3   2       21.16       22.81      5.05 o 
   7   3   2      445.60      397.91     15.00 o 
   8   3   2        5.28       -0.33      8.86 o 
   9   3   2        1.65       -5.76      9.32 o 
  10   3   2        2.11        3.01      9.89 o 
  11   3   2       19.72       16.90     12.25 o 
  12   3   2       42.41       40.59     12.22 o 
  13   3   2       69.35       65.74     16.98 o 
  14   3   2        0.64       10.03     14.85 o 
  15   3   2        2.57       10.10     13.17 o 
 -14   4   2        0.37      -10.24     13.95 o 
 -13   4   2       17.92       10.65     10.90 o 
 -12   4   2       67.10       60.47     14.68 o 
 -11   4   2        3.92       24.07     14.19 o 
 -10   4   2      268.71      300.29     21.76 o 
  -9   4   2       10.49        4.32     11.87 o 
  -8   4   2       48.30       35.79     12.74 o 
  -7   4   2       16.88       19.03     10.42 o 
  -6   4   2        5.69        7.52      6.74 o 
  -5   4   2      448.06      427.76     13.40 o 
  -4   4   2       18.65       14.42      7.15 o 
  -3   4   2      240.30      257.44     10.71 o 
  -2   4   2        0.60       -6.71      6.01 o 
  -1   4   2      438.61      448.99     11.90 o 
   0   4   2       24.44       21.94      5.62 o 
   1   4   2      111.18      136.17     14.31 o 
   2   4   2      619.46      694.32     29.77 o 
   3   4   2     1111.75     1152.76     88.49 o 
   4   4   2        2.44        6.12     10.47 o 
   5   4   2        9.88       28.91     12.30 o 
   6   4   2      175.11      157.87     15.82 o 
   7   4   2      356.60      356.60     29.52 o 
   8   4   2      168.40      171.65     18.00 o 
   9   4   2      909.59      848.60     24.44 o 
  10   4   2       27.93       20.33     14.47 o 
  11   4   2       75.50       62.32     16.39 o 
  12   4   2       34.21       27.77     13.23 o 
  13   4   2       10.62        0.58     12.12 o 
  14   4   2       88.51      108.47     16.96 o 
 -13   5   2       15.25       13.02     15.18 o 
 -12   5   2        1.12       -4.03     14.16 o 
 -11   5   2       31.65       27.00     14.61 o 
 -10   5   2        2.41       -2.55     11.47 o 
  -9   5   2       12.93        4.48     11.45 o 
  -8   5   2        0.12      -13.93      9.28 o 
  -7   5   2        2.57       14.00     10.55 o 
  -6   5   2        7.07       -1.37     12.74 o 
  -5   5   2       49.13       36.70     11.56 o 
  -4   5   2       37.99       43.24     13.08 o 
  -3   5   2        9.20       11.19      8.03 o 
  -2   5   2       62.86       59.12      7.95 o 
  -1   5   2      499.46      546.04     14.38 o 
   0   5   2       21.79       13.54      6.71 o 
   1   5   2      197.46      221.30     13.13 o 
   2   5   2      188.92      207.53     14.85 o 
   3   5   2        1.94        5.88     10.07 o 
   4   5   2     1090.79     1113.89     76.64 o 
   5   5   2      191.20      172.91     16.44 o 
   6   5   2       20.25       13.29     11.15 o 
   7   5   2      140.77      142.56     19.31 o 
   8   5   2       23.48       22.54     12.50 o 
   9   5   2        0.19        7.85     11.67 o 
  10   5   2       18.24       35.68     11.11 o 
  11   5   2        5.55       -1.17     12.26 o 
  12   5   2        0.46       -4.88     10.06 o 
  13   5   2        6.13        7.94     13.46 o 
 -12   6   2       14.97        5.20     14.50 o 
 -11   6   2        0.23        2.29     12.13 o 
 -10   6   2       22.93       22.07     12.40 o 
  -9   6   2       30.74       31.30     14.96 o 
  -8   6   2        0.65       -6.06     10.60 o 
  -7   6   2        5.07       -4.29     10.87 o 
  -6   6   2        5.73        6.98     11.26 o 
  -5   6   2        2.33        1.57     12.39 o 
  -4   6   2        0.15        7.32     11.04 o 
  -3   6   2      107.56      116.37     13.21 o 
  -2   6   2       31.57       37.71     19.31 o 
  -1   6   2       44.04       37.04     10.97 o 
   0   6   2        0.24       -6.94      9.39 o 
   1   6   2       76.47       95.82     12.49 o 
   2   6   2      103.56       84.85     13.15 o 
   3   6   2        3.55       13.74     12.01 o 
   4   6   2      512.88      538.85     25.62 o 
   5   6   2       89.79      107.29     22.06 o 
   6   6   2      209.71      223.51     24.98 o 
   7   6   2       53.99       47.11     13.34 o 
   8   6   2       59.68       69.46     22.57 o 
   9   6   2      121.49      104.51     17.64 o 
  10   6   2       19.10       21.74     11.33 o 
  11   6   2        6.42       -2.21     11.62 o 
 -10   7   2        0.39        0.15     12.36 o 
  -9   7   2       13.88       12.21     12.90 o 
  -8   7   2        3.79      -12.29     10.24 o 
  -7   7   2        0.46        7.51     13.19 o 
  -6   7   2        0.18       -1.70     14.76 o 
  -5   7   2        1.19        4.00     10.97 o 
  -4   7   2       21.05       39.81     14.59 o 
  -3   7   2        1.33       10.21     13.99 o 
  -2   7   2        0.13       -0.67     11.93 o 
  -1   7   2       64.01       39.37     13.59 o 
   0   7   2       62.16       47.19     14.93 o 
   1   7   2        4.15        9.48     11.84 o 
   2   7   2       83.37       83.38     12.09 o 
   3   7   2        2.81       -7.78      9.27 o 
   4   7   2      252.91      262.23     18.16 o 
   5   7   2       35.46       44.84     14.92 o 
   6   7   2      228.67      202.77     20.84 o 
   7   7   2        2.16       -6.83     10.55 o 
   8   7   2        0.85       -0.40     15.02 o 
   9   7   2        2.43       -8.23     11.64 o 
  -7   8   2        1.27       -1.63     17.34 o 
  -6   8   2        0.37        6.91     12.56 o 
  -5   8   2       13.84       26.86     13.05 o 
  -4   8   2        0.07       -0.46     17.85 o 
  -3   8   2        5.03       18.36     13.58 o 
  -2   8   2        0.72        4.01     20.86 o 
  -1   8   2       54.43       46.46     23.17 o 
   0   8   2       59.03       53.33     15.00 o 
   1   8   2       31.42       28.51     16.75 o 
   2   8   2        1.82        5.75     13.02 o 
   3   8   2       89.47       75.10     20.00 o 
   4   8   2       75.04       80.01     19.91 o 
   5   8   2       15.05        6.74     12.19 o 
   6   8   2      467.85      415.31     21.82 o 
   7   8   2       47.70       44.10     11.19 o 
 -16   1   3        0.09       -0.23      5.52 o 
 -15   1   3       16.83       12.67      6.07 o 
 -14   1   3        4.67        5.05      5.45 o 
 -13   1   3       97.34      103.11      8.20 o 
 -12   1   3      133.07      133.53      9.12 o 
 -11   1   3       10.35        6.71      6.84 o 
 -10   1   3      171.95      170.44     11.91 o 
  -9   1   3        0.20       -0.79      5.98 o 
  -8   1   3       96.54       93.02      7.55 o 
  -7   1   3      742.60      746.96     32.51 o 
  -6   1   3      162.65      167.84      7.64 o 
  -5   1   3      301.90      287.52      9.19 o 
  -4   1   3        3.28        0.76      4.26 o 
  -3   1   3      592.05      513.99     17.21 o 
  -2   1   3      234.74      224.50     10.32 o 
  -1   1   3     2801.82     2700.60     69.31 o 
   0   1   3      509.47      530.12      7.79 o 
   1   1   3      568.75      555.70     21.60 o 
   2   1   3       98.65      114.25      6.29 o 
   3   1   3        7.14        5.25      4.78 o 
   4   1   3     1182.81     1091.48     62.32 o 
   5   1   3        0.28        1.06      3.89 o 
   6   1   3       21.91       10.27      4.48 o 
   7   1   3       62.00       73.76      9.84 o 
   8   1   3       48.38       44.05      9.22 o 
   9   1   3      102.62       94.76     11.27 o 
  10   1   3       22.45       18.72      7.89 o 
  11   1   3       70.87       72.89      9.58 o 
  12   1   3       43.18       27.34      8.52 o 
  13   1   3      279.82      295.69     25.47 o 
  14   1   3        0.90        4.90      9.01 o 
  15   1   3       78.76       85.70     12.79 o 
 -15   2   3       37.57       38.90     11.81 o 
 -14   2   3      126.92      119.76     12.65 o 
 -13   2   3       39.61       37.28      8.29 o 
 -12   2   3      153.04      158.61     10.49 o 
 -11   2   3        0.00       -3.85      6.27 o 
 -10   2   3        4.57       -6.16      7.61 o 
  -9   2   3      286.39      283.15     12.56 o 
  -8   2   3      137.26      150.19     11.69 o 
  -7   2   3       38.90       54.67      8.03 o 
  -6   2   3       59.47       61.77      7.67 o 
  -5   2   3      430.29      416.67     18.07 o 
  -4   2   3      303.33      309.67     10.58 o 
  -3   2   3       43.17       34.72      6.51 o 
  -2   2   3       35.38       27.09      6.17 o 
  -1   2   3      142.48      140.26      7.63 o 
   0   2   3        1.70        5.21      4.49 o 
   1   2   3      127.42      136.14      7.36 o 
   2   2   3       19.23       13.77      4.47 o 
   3   2   3      414.69      479.55     20.78 o 
   4   2   3       77.15       72.14      5.71 o 
   5   2   3     1311.68     1347.42     19.30 o 
   6   2   3        8.72        4.01      5.35 o 
   7   2   3        0.08        1.18      6.12 o 
   8   2   3     1246.18     1229.94     43.28 o 
   9   2   3      350.16      312.90     18.14 o 
  10   2   3      160.14      172.18     14.99 o 
  11   2   3      437.95      427.90     23.46 o 
  12   2   3        0.05       -5.85     15.96 o 
  13   2   3       23.99       15.59     12.34 o 
  14   2   3      369.69      439.39     60.94 o 
  15   2   3        0.91       -7.85     11.59 o 
 -15   3   3       90.57       97.55     18.01 o 
 -14   3   3       33.81       22.83     12.86 o 
 -13   3   3        2.25        8.88     13.15 o 
 -12   3   3       94.49       80.30     12.12 o 
 -11   3   3       31.50       40.00      9.66 o 
 -10   3   3      599.77      634.26     18.12 o 
  -9   3   3       92.18       98.81      9.39 o 
  -8   3   3      301.75      295.12     12.09 o 
  -7   3   3      172.84      178.28      9.68 o 
  -6   3   3       49.23       38.07      6.71 o 
  -5   3   3      258.39      242.10      9.31 o 
  -4   3   3      280.03      265.54     12.42 o 
  -3   3   3      502.05      500.18     13.42 o 
  -2   3   3       68.39       76.31      7.58 o 
  -1   3   3       70.94       76.00      6.10 o 
   0   3   3       21.62       20.01      5.04 o 
   1   3   3       58.23       56.91      5.11 o 
   2   3   3       64.36       62.23      9.30 o 
   3   3   3       30.83       42.84      9.40 o 
   4   3   3      253.02      221.95     14.96 o 
   5   3   3      187.68      205.01     19.91 o 
   6   3   3       72.59       71.31      9.79 o 
   7   3   3      222.59      232.59     14.24 o 
   8   3   3        0.97       -6.74      9.29 o 
   9   3   3       77.19       72.30     12.06 o 
  10   3   3       65.01       55.48     10.68 o 
  11   3   3      105.39      108.95     15.90 o 
  12   3   3        5.84        5.18     14.66 o 
  13   3   3        3.65       10.46     11.76 o 
  14   3   3        1.77        9.01     15.84 o 
 -14   4   3        6.14        1.47     11.21 o 
 -13   4   3       11.45        6.10     10.38 o 
 -12   4   3       65.99       72.92     15.00 o 
 -11   4   3        4.69        9.04     11.63 o 
 -10   4   3        2.18       -5.21     12.36 o 
  -9   4   3        2.92        6.25     11.34 o 
  -8   4   3       49.15       31.68      9.37 o 
  -7   4   3       10.44       12.59      6.94 o 
  -6   4   3       76.43       75.86      7.82 o 
  -5   4   3       69.93       78.89      7.53 o 
  -4   4   3        3.46        3.30      5.23 o 
  -3   4   3      222.50      230.24      9.31 o 
  -2   4   3      189.98      202.84      8.67 o 
  -1   4   3      220.55      239.69      9.96 o 
   0   4   3       64.93       55.95      6.10 o 
   1   4   3      415.95      410.26     10.45 o 
   2   4   3      293.55      290.11     12.80 o 
   3   4   3     1313.03     1344.77     77.59 o 
   4   4   3        0.11        2.88     10.82 o 
   5   4   3       10.68       -4.69     11.63 o 
   6   4   3      189.91      188.96     15.07 o 
   7   4   3       39.06       33.43     10.91 o 
   8   4   3        2.27       -0.94      9.44 o 
   9   4   3      479.53      454.09     24.17 o 
  10   4   3      307.92      295.02     16.38 o 
  11   4   3       49.73       31.19     13.09 o 
  12   4   3       32.46       20.53     12.90 o 
  13   4   3        7.81       -6.65     11.62 o 
  14   4   3       20.10     1309.53   1056.53 o 
 -13   5   3       14.59        2.20     11.71 o 
 -12   5   3       41.81       39.56     15.09 o 
 -11   5   3       24.46       39.96     14.62 o 
 -10   5   3        3.55        1.02     10.69 o 
  -9   5   3       16.63       13.61     11.37 o 
  -8   5   3      114.88      125.68     14.50 o 
  -7   5   3        0.15        7.24     11.50 o 
  -6   5   3       87.57       92.23     15.23 o 
  -5   5   3        1.08        9.60     12.30 o 
  -4   5   3       46.14       37.66      8.99 o 
  -3   5   3       73.89       73.85      8.70 o 
  -2   5   3       35.16       40.97      8.80 o 
  -1   5   3        4.89       -2.43      7.54 o 
   0   5   3       11.88        9.78      8.68 o 
   1   5   3       26.70       25.51      9.33 o 
   2   5   3      243.08      242.00     15.16 o 
   3   5   3        4.71        5.35     11.90 o 
   4   5   3      106.07       98.06     15.34 o 
   5   5   3      103.08       92.25     16.01 o 
   6   5   3        5.78       13.82     12.20 o 
   7   5   3       85.64       86.39     14.66 o 
   8   5   3      113.32       91.71     16.51 o 
   9   5   3       33.48       56.84     12.14 o 
  10   5   3       17.62       15.73     17.02 o 
  11   5   3       11.09        9.23     13.88 o 
  12   5   3        5.03       13.84     14.31 o 
 -12   6   3       16.39        3.11     14.54 o 
 -11   6   3        1.19       -0.32     12.53 o 
 -10   6   3       19.12       -0.50     14.04 o 
  -9   6   3       15.78        5.81     11.83 o 
  -8   6   3       10.98       -6.79     12.54 o 
  -7   6   3        3.00       13.47     16.74 o 
  -6   6   3       10.11        5.48     10.80 o 
  -5   6   3        0.00        0.19     12.38 o 
  -4   6   3       40.33       51.67     12.66 o 
  -3   6   3      164.93      162.70     14.32 o 
  -2   6   3       39.99       47.48     15.45 o 
  -1   6   3      224.09      250.82     24.00 o 
   0   6   3        1.14       -1.85      9.56 o 
   1   6   3      236.26      264.21     17.85 o 
   2   6   3       21.93       18.60     11.74 o 
   3   6   3       74.10       54.34     11.31 o 
   4   6   3      124.64      109.11     12.13 o 
   5   6   3        2.18       14.90     11.85 o 
   6   6   3       11.29       -6.78     13.30 o 
   7   6   3      305.15      285.19     50.38 o 
   8   6   3        0.73       -1.90     12.96 o 
   9   6   3       20.28       12.62     10.93 o 
  10   6   3       18.53       28.68     12.91 o 
  11   6   3        0.46        7.47     13.11 o 
 -10   7   3        0.23        0.69     11.42 o 
  -9   7   3        1.15        0.34     11.74 o 
  -8   7   3        3.25       16.77     14.19 o 
  -7   7   3        3.81        3.83      9.71 o 
  -6   7   3       10.89        8.03     10.63 o 
  -5   7   3        8.06       11.54     11.26 o 
  -4   7   3        8.61        7.16     10.58 o 
  -3   7   3       24.04       20.44     11.43 o 
  -2   7   3        3.53        5.56     14.87 o 
  -1   7   3        7.09        4.32     14.10 o 
   0   7   3        0.02        4.42     14.44 o 
   1   7   3       80.18       79.01     11.92 o 
   2   7   3        4.30       14.99     10.61 o 
   3   7   3       89.63       92.00     12.85 o 
   4   7   3       14.93       11.68      9.42 o 
   5   7   3       11.95       13.22      9.14 o 
   6   7   3        7.20        2.71     20.00 o 
   7   7   3        2.26      -10.00     13.99 o 
   8   7   3        2.41      -10.94     11.55 o 
   9   7   3        0.34        7.67     12.96 o 
  -7   8   3        0.31       22.71     15.36 o 
  -6   8   3       11.39       16.17     12.35 o 
  -5   8   3       10.89        7.64     20.94 o 
  -4   8   3        1.04        0.22     12.88 o 
  -3   8   3       32.04       26.67     12.56 o 
  -2   8   3        0.21       -2.86     19.65 o 
  -1   8   3       40.46       42.26     19.23 o 
   0   8   3        0.35       11.43     14.72 o 
   1   8   3       28.98       40.40     15.04 o 
   2   8   3        8.09       -4.25     15.23 o 
   3   8   3        0.80       10.12     22.14 o 
   4   8   3        0.46        7.55     14.24 o 
   5   8   3        3.14        3.28      9.45 o 
   6   8   3        1.34       -3.11      9.39 o 
 -16   0   4       15.03      233.29    149.38 o 
 -15   0   4       22.37        7.71      7.17 o 
 -14   0   4      140.29      123.77     13.75 o 
 -13   0   4      666.07      632.72     38.45 o 
 -12   0   4       55.07       48.96     12.33 o 
 -11   0   4      192.60      210.61     16.57 o 
 -10   0   4       59.88       55.54     13.61 o 
  -9   0   4        1.48        4.06     11.19 o 
  -8   0   4      450.21      470.15     19.43 o 
  -7   0   4      469.42      467.50     18.44 o 
  -6   0   4       32.19       32.20     10.47 o 
  -5   0   4     1345.97     1065.26    169.20 o 
  -4   0   4      139.01      149.24      7.29 o 
  -3   0   4       31.14       39.46      6.05 o 
  -2   0   4      981.31      981.39     16.80 o 
  -1   0   4     3597.80     3431.85    159.47 o 
   0   0   4        0.02        7.59      7.71 o 
   1   0   4      335.93      337.64     21.46 o 
   2   0   4        1.48        5.15      5.30 o 
   3   0   4       25.60       38.75      6.66 o 
   4   0   4     4293.83     4741.15     65.24 o 
   5   0   4     1116.66     1220.83     19.77 o 
   6   0   4     5737.16     6079.70     47.87 o 
   7   0   4      200.52      203.17     11.24 o 
   8   0   4      606.48      661.00     18.67 o 
   9   0   4      543.15      575.68     24.65 o 
  10   0   4        0.11       -9.97      9.81 o 
  11   0   4       10.47       15.76      8.88 o 
  12   0   4      512.17      573.39     26.34 o 
  13   0   4       19.56       24.56     13.41 o 
  14   0   4       26.24       41.71     16.82 o 
  15   0   4       83.27      100.59     24.20 o 
 -16   1   4       11.99       13.41      5.30 o 
 -15   1   4        1.92       -0.84      5.95 o 
 -14   1   4       25.99       32.16      6.36 o 
 -13   1   4       53.11       51.34      7.76 o 
 -12   1   4      127.53      125.23      8.97 o 
 -11   1   4      291.95      287.47     13.33 o 
 -10   1   4       37.86       53.15      8.97 o 
  -9   1   4     1474.03     1452.36     33.79 o 
  -8   1   4      123.98      113.17      9.21 o 
  -7   1   4      921.94      931.28     14.13 o 
  -6   1   4     1500.43     1567.06     21.80 o 
  -5   1   4      277.92      277.59      7.60 o 
  -4   1   4     1350.88     1395.23     16.35 o 
  -3   1   4      431.84      415.71      9.15 o 
  -2   1   4      402.23      392.48     54.48 o 
  -1   1   4       62.32       35.26     11.00 o 
   0   1   4     1194.28     1194.45     55.05 o 
   1   1   4      348.22      354.31     12.44 o 
   2   1   4       47.91       44.66      4.76 o 
   3   1   4       26.43       17.11      4.79 o 
   4   1   4       53.19       48.66      5.51 o 
   5   1   4      183.33      199.99      7.14 o 
   6   1   4        1.25        0.96      4.73 o 
   7   1   4        2.45        4.98      5.41 o 
   8   1   4       60.60       47.15      6.49 o 
   9   1   4        7.22        8.12      5.70 o 
  10   1   4       14.07       15.43      6.47 o 
  11   1   4       48.63       69.99      9.11 o 
  12   1   4        1.71       -2.09      8.68 o 
  13   1   4       17.89        7.61     12.40 o 
  14   1   4        9.84       18.55     11.39 o 
  15   1   4        8.50        7.74     10.06 o 
 -15   2   4      113.35       94.05     14.04 o 
 -14   2   4        0.08       -1.53      6.53 o 
 -13   2   4        8.14        6.03      7.74 o 
 -12   2   4       23.92       29.07      8.30 o 
 -11   2   4      187.28      172.18     11.34 o 
 -10   2   4        0.37       11.51     12.05 o 
  -9   2   4        3.33       10.53      9.44 o 
  -8   2   4        8.54        9.95      7.72 o 
  -7   2   4        5.07       -5.78      7.21 o 
  -6   2   4      384.45      374.60     19.33 o 
  -5   2   4       12.57       15.78      6.91 o 
  -4   2   4      136.60      129.13      8.33 o 
  -3   2   4      958.44      988.86     17.49 o 
  -2   2   4      322.70      332.00     11.13 o 
  -1   2   4      251.26      258.78     19.15 o 
   0   2   4       16.64       20.54      5.07 o 
   1   2   4      292.49      291.30      7.84 o 
   2   2   4      766.40      808.79     12.52 o 
   3   2   4     1194.27     1270.85     26.61 o 
   4   2   4     1548.40     1695.10     19.29 o 
   5   2   4      369.03      376.67     10.52 o 
   6   2   4     1002.53     1016.02     23.54 o 
   7   2   4      198.64      188.86      8.71 o 
   8   2   4      657.94      629.17     15.25 o 
   9   2   4        2.30       -2.63      7.95 o 
  10   2   4        6.14        7.60     10.23 o 
  11   2   4       35.45       36.31     11.84 o 
  12   2   4       14.88       13.43     14.42 o 
  13   2   4        0.05        3.04     11.46 o 
  14   2   4       61.48       56.06     16.25 o 
 -15   3   4        3.15       -2.24     12.47 o 
 -14   3   4       10.53       11.82     10.19 o 
 -13   3   4        0.93       -1.54      8.89 o 
 -12   3   4       20.82        7.79      8.67 o 
 -11   3   4        8.83       19.27      7.71 o 
 -10   3   4       57.54       50.30      9.02 o 
  -9   3   4       35.83       32.36      7.92 o 
  -8   3   4       15.15       14.47      7.18 o 
  -7   3   4      141.17      132.08      9.93 o 
  -6   3   4       60.60       61.10      8.84 o 
  -5   3   4      255.68      243.85     11.02 o 
  -4   3   4       60.85       58.59      7.17 o 
  -3   3   4       29.77       23.19      7.97 o 
  -2   3   4      580.67      617.36     16.81 o 
  -1   3   4       22.86       20.44      6.02 o 
   0   3   4       66.20       62.32      6.31 o 
   1   3   4      271.15      267.01     11.05 o 
   2   3   4      179.05      185.41      7.48 o 
   3   3   4       32.84       32.57      5.16 o 
   4   3   4        6.64        5.54      4.54 o 
   5   3   4      172.80      180.08     18.25 o 
   6   3   4       36.31       43.46      9.81 o 
   7   3   4        7.06       15.39      9.67 o 
   8   3   4        1.76        0.45      8.71 o 
   9   3   4       66.87       72.37     10.64 o 
  10   3   4        0.74       -6.09      9.85 o 
  11   3   4       15.28        7.26      9.02 o 
  12   3   4        0.00        1.48     10.22 o 
  13   3   4       26.04       17.31     13.00 o 
  14   3   4        0.28      -14.56     14.13 o 
 -14   4   4        5.99       15.17     11.15 o 
 -13   4   4        2.22       10.33     11.51 o 
 -12   4   4       29.04       29.07     12.54 o 
 -11   4   4      107.20       94.70     12.57 o 
 -10   4   4        0.03        0.56      9.20 o 
  -9   4   4      108.51       71.05     10.73 o 
  -8   4   4       12.61       16.40      7.87 o 
  -7   4   4       93.82       97.08      9.08 o 
  -6   4   4       40.99       41.14      6.93 o 
  -5   4   4        4.29        1.14      6.56 o 
  -4   4   4      639.26      657.64     15.07 o 
  -3   4   4      124.91      119.89      8.28 o 
  -2   4   4        0.67       -3.17      5.16 o 
  -1   4   4      106.94       99.73      6.45 o 
   0   4   4       85.46       83.90      6.98 o 
   1   4   4      596.74      610.14     10.25 o 
   2   4   4      201.91      203.28     11.35 o 
   3   4   4      741.09      761.09     70.55 o 
   4   4   4       59.89       57.11     10.04 o 
   5   4   4       76.11       75.43     11.83 o 
   6   4   4       16.54        6.47     10.55 o 
   7   4   4        1.52      -12.40     10.02 o 
   8   4   4       34.75       11.07      9.79 o 
   9   4   4       70.64       62.70     11.65 o 
  10   4   4       67.48       65.24     11.29 o 
  11   4   4       35.25       32.33     12.96 o 
  12   4   4       18.42        7.85     14.69 o 
  13   4   4       26.46       38.21     28.15 o 
 -13   5   4        7.10       23.04     11.34 o 
 -12   5   4        2.31      -15.77     12.46 o 
 -11   5   4       74.34       88.95     17.03 o 
 -10   5   4       33.84       27.81     16.82 o 
  -9   5   4       83.99       91.69     14.68 o 
  -8   5   4        6.63       -0.20     10.37 o 
  -7   5   4       94.38       85.96     14.92 o 
  -6   5   4      108.49      103.48     14.41 o 
  -5   5   4        0.03       -0.18      8.50 o 
  -4   5   4       29.52       28.78      8.14 o 
  -3   5   4        3.88        6.33      7.96 o 
  -2   5   4        0.04        0.41      6.87 o 
  -1   5   4       95.49      102.55      8.50 o 
   0   5   4        1.55       -8.52      7.56 o 
   1   5   4        0.78       -0.15      7.46 o 
   2   5   4        0.23        1.12      8.72 o 
   3   5   4        0.48       -3.73      7.78 o 
   4   5   4        1.72       -4.94     10.18 o 
   5   5   4        1.36        6.70      9.68 o 
   6   5   4        2.06        4.51     10.37 o 
   7   5   4        2.31        3.48     12.70 o 
   8   5   4       16.41       12.86      9.56 o 
   9   5   4        6.81        6.19     11.57 o 
  10   5   4        0.03        4.94     15.08 o 
  11   5   4        3.03        4.60     13.82 o 
  12   5   4       11.34       15.19     13.33 o 
 -11   6   4        6.19       10.59     12.44 o 
 -10   6   4       19.05       20.24     14.32 o 
  -9   6   4        7.92       21.51     13.78 o 
  -8   6   4       34.70       21.19     12.04 o 
  -7   6   4       54.98       43.85     11.08 o 
  -6   6   4       26.81       23.15     10.76 o 
  -5   6   4       54.39       57.98     15.36 o 
  -4   6   4       81.69       86.53     11.31 o 
  -3   6   4       13.35        2.01     10.47 o 
  -2   6   4       18.43       18.56      9.44 o 
  -1   6   4      216.34      230.05     15.49 o 
   0   6   4        0.03        8.87     11.23 o 
   1   6   4      369.85      406.76     18.80 o 
   2   6   4        1.22        8.71     10.53 o 
   3   6   4        1.50       -2.61      9.17 o 
   4   6   4        3.66        3.48      8.44 o 
   5   6   4        9.88        2.81     10.70 o 
   6   6   4        1.24        7.35     12.74 o 
   7   6   4       12.44       21.69     14.12 o 
   8   6   4        2.69       -5.93     11.40 o 
   9   6   4        3.46       20.24     26.66 o 
  10   6   4       17.21       18.08     10.49 o 
  11   6   4        9.85        7.85     13.10 o 
  -9   7   4       14.74       -3.84     11.46 o 
  -8   7   4       45.97       28.34     14.68 o 
  -7   7   4       16.42       17.82     13.87 o 
  -6   7   4       46.43       51.15     21.29 o 
  -5   7   4       35.92       49.80     12.55 o 
  -4   7   4        7.64        3.73     10.21 o 
  -3   7   4       37.34       35.82     12.28 o 
  -2   7   4       92.63       98.20     16.35 o 
  -1   7   4        8.56       10.06     12.64 o 
   0   7   4        0.33      -10.54     10.86 o 
   1   7   4        2.29        0.96     10.79 o 
   2   7   4        2.92        3.83     11.29 o 
   3   7   4        2.09        9.47     10.32 o 
   4   7   4        1.70        0.37      9.37 o 
   5   7   4       39.38       50.30     10.71 o 
   6   7   4        0.25       -2.61     10.43 o 
   7   7   4        1.17       -2.49     11.29 o 
   8   7   4        4.32        2.41     13.40 o 
   9   7   4        8.26       19.03     13.39 o 
  -6   8   4       60.31       62.48     15.59 o 
  -5   8   4        1.21        5.82     11.62 o 
  -4   8   4        0.27        3.12     12.44 o 
  -3   8   4       45.85       41.06     14.72 o 
  -2   8   4       75.63       75.84     18.70 o 
  -1   8   4       88.95      108.75     34.33 o 
   0   8   4       22.21       23.51     13.65 o 
   1   8   4        7.37       17.68     27.21 o 
   2   8   4        0.03        5.04     15.59 o 
   3   8   4        4.57       -4.93     11.87 o 
   4   8   4        0.01       -0.04      9.90 o 
   5   8   4        8.33        1.69     10.11 o 
 -15   1   5        5.39        7.94      6.33 o 
 -14   1   5        0.26       10.43      6.49 o 
 -13   1   5       13.32        7.77      6.82 o 
 -12   1   5       17.37       37.94      8.56 o 
 -11   1   5       36.72       37.24      8.31 o 
 -10   1   5      106.91       98.13      9.20 o 
  -9   1   5       17.83       23.52      7.17 o 
  -8   1   5      620.27      632.62     16.03 o 
  -7   1   5       28.69       19.99      4.80 o 
  -6   1   5      131.19      272.64     68.93 o 
  -5   1   5      426.62      417.90      9.10 o 
  -4   1   5      694.57      684.23     12.24 o 
  -3   1   5      778.22      750.94    100.67 o 
  -2   1   5      553.96      596.61     80.71 o 
  -1   1   5     1095.73     1166.07     29.62 o 
   0   1   5        0.06       -2.97      3.32 o 
   1   1   5      727.64      735.31     26.02 o 
   2   1   5      290.48      305.78     14.63 o 
   3   1   5       15.24        8.42      6.11 o 
   4   1   5       16.42       16.71      5.68 o 
   5   1   5       72.19       87.74      5.96 o 
   6   1   5        0.19        0.85      5.14 o 
   7   1   5       31.87       37.07      6.16 o 
   8   1   5      171.34      171.13     13.99 o 
   9   1   5       15.37       17.70      6.49 o 
  10   1   5        5.38       20.35      9.43 o 
  11   1   5        8.23       81.93     38.45 o 
  12   1   5        6.11       10.66      9.96 o 
  13   1   5       15.40       17.22      9.21 o 
  14   1   5        5.84        1.16     10.79 o 
 -15   2   5       14.91       19.20      8.77 o 
 -14   2   5        2.68        7.88      8.77 o 
 -13   2   5       96.77       88.44      9.50 o 
 -12   2   5      174.07      154.94     11.10 o 
 -11   2   5       94.36       76.15     11.54 o 
 -10   2   5       22.12       62.26     27.38 o 
  -9   2   5        2.07       -2.36      7.10 o 
  -8   2   5        0.00        9.61      8.71 o 
  -7   2   5       68.71       65.45      8.86 o 
  -6   2   5      701.23      716.63     17.92 o 
  -5   2   5      252.60      255.20     11.14 o 
  -4   2   5       79.23       69.31      8.29 o 
  -3   2   5      554.15      602.17     17.20 o 
  -2   2   5        6.00        2.65      5.13 o 
  -1   2   5       12.15        8.05      4.45 o 
   0   2   5      456.96      483.76     12.50 o 
   1   2   5      374.98      429.10     17.14 o 
   2   2   5        8.30        8.36      5.12 o 
   3   2   5       68.76       62.06      6.46 o 
   4   2   5     1787.74     1917.71     37.51 o 
   5   2   5      160.15      145.30      8.13 o 
   6   2   5      134.43      125.38      8.00 o 
   7   2   5      228.40      233.06     10.82 o 
   8   2   5        8.23       10.52      8.67 o 
   9   2   5        2.00        6.27      9.98 o 
  10   2   5       65.14       67.65     11.89 o 
  11   2   5       16.75       17.44     10.26 o 
  12   2   5       38.32       25.41     12.35 o 
  13   2   5        6.79        7.82     11.95 o 
  14   2   5        3.12        5.13     14.47 o 
 -15   3   5       12.85        2.99      8.34 o 
 -14   3   5        0.46       -9.67      7.67 o 
 -13   3   5       34.95       47.22     10.10 o 
 -12   3   5       69.37       77.01      9.76 o 
 -11   3   5       31.40       41.71      8.83 o 
 -10   3   5      192.99      189.53     11.53 o 
  -9   3   5        4.78        3.71      8.42 o 
  -8   3   5      347.36      350.21     15.46 o 
  -7   3   5       85.58       76.74      9.29 o 
  -6   3   5     1330.42     1321.31     24.40 o 
  -5   3   5      489.14      521.43     17.43 o 
  -4   3   5      137.08      137.86      9.60 o 
  -3   3   5       46.75       53.30      7.39 o 
  -2   3   5      259.55      252.14     11.21 o 
  -1   3   5      853.72      940.94     31.32 o 
   0   3   5       42.85       41.81      5.83 o 
   1   3   5       54.17       49.54      6.37 o 
   2   3   5       45.82       41.66      6.29 o 
   3   3   5      240.68      228.05      9.24 o 
   4   3   5       19.04       13.15      5.06 o 
   5   3   5       13.92       12.15      9.22 o 
   6   3   5      116.98      113.99     11.49 o 
   7   3   5       26.53       21.12      9.84 o 
   8   3   5       16.45       20.15      9.43 o 
   9   3   5        5.35       -0.23      8.75 o 
  10   3   5      137.30      126.78     13.43 o 
  11   3   5        3.83       66.94     45.55 o 
  12   3   5        6.97        4.69     12.62 o 
  13   3   5        5.67       -0.59     15.79 o 
 -14   4   5       18.64       25.98     12.48 o 
 -13   4   5        7.01       -1.76      8.23 o 
 -12   4   5        5.71       -1.09      8.91 o 
 -11   4   5       73.67       55.03     10.58 o 
 -10   4   5      315.48      305.50     16.64 o 
  -9   4   5       18.86       20.25      7.37 o 
  -8   4   5       17.62       26.31      8.10 o 
  -7   4   5      192.50      195.25     11.73 o 
  -6   4   5        0.07       -2.79      7.03 o 
  -5   4   5        5.81       12.90      7.47 o 
  -4   4   5       26.94       36.77      8.74 o 
  -3   4   5      289.75      303.08     12.91 o 
  -2   4   5       60.87       53.32      6.51 o 
  -1   4   5       33.07       37.09      5.08 o 
   0   4   5       10.79       10.49      5.98 o 
   1   4   5        0.79        4.66      5.19 o 
   2   4   5      191.23      192.80     16.82 o 
   3   4   5       94.94       98.13     15.53 o 
   4   4   5       11.54        4.26     12.10 o 
   5   4   5        5.14       -4.27      9.72 o 
   6   4   5       39.24       28.53     10.13 o 
   7   4   5       35.22       28.33     11.71 o 
   8   4   5       29.90       28.07      9.78 o 
   9   4   5       82.73       85.35     12.83 o 
  10   4   5       63.87       59.36     11.20 o 
  11   4   5       17.51       23.18      9.70 o 
  12   4   5       37.20       29.84     13.25 o 
  13   4   5       14.96       20.71     16.59 o 
 -13   5   5        0.00        1.26     11.24 o 
 -12   5   5        1.27        1.95     11.13 o 
 -11   5   5        1.34       -5.37     12.49 o 
 -10   5   5       11.77        5.10      9.11 o 
  -9   5   5       34.45       55.21     11.72 o 
  -8   5   5       69.45       74.15     10.46 o 
  -7   5   5       10.84       15.56      8.50 o 
  -6   5   5        8.33        5.27      7.56 o 
  -5   5   5       25.43       25.91      7.99 o 
  -4   5   5      453.22      471.44     14.97 o 
  -3   5   5      346.35      348.87     11.54 o 
  -2   5   5        7.21        2.30      6.20 o 
  -1   5   5      270.73      285.09     15.46 o 
   0   5   5       30.16       34.11     11.00 o 
   1   5   5      274.14      256.78     14.76 o 
   2   5   5       94.03       95.47     19.06 o 
   3   5   5        5.44       15.87      9.44 o 
   4   5   5       64.76       61.23     13.62 o 
   5   5   5       16.99       14.49     11.47 o 
   6   5   5       26.00       16.47     12.58 o 
   7   5   5       10.77       17.32      9.17 o 
   8   5   5        9.48       13.24     10.09 o 
   9   5   5       21.71       15.67      9.90 o 
  10   5   5        7.62       13.17     11.44 o 
  11   5   5       10.03       15.82      9.71 o 
  12   5   5        0.45      -12.75     10.70 o 
 -11   6   5        0.59       -6.67     10.29 o 
 -10   6   5       72.51       42.24     14.18 o 
  -9   6   5       79.59       80.64     16.46 o 
  -8   6   5      167.63      158.80     17.74 o 
  -7   6   5       50.26       29.93     13.65 o 
  -6   6   5       48.93       36.22     11.85 o 
  -5   6   5      177.13      181.56     17.43 o 
  -4   6   5       12.36       24.26     15.79 o 
  -3   6   5       85.42      107.64     14.57 o 
  -2   6   5        2.33        4.79      9.01 o 
  -1   6   5       31.50       36.46     10.60 o 
   0   6   5       31.57       24.27     10.40 o 
   1   6   5       88.95      101.95     11.48 o 
   2   6   5        5.14        5.68      8.42 o 
   3   6   5        1.98       -3.17      8.40 o 
   4   6   5        4.26       15.83     10.19 o 
   5   6   5       14.03       10.77     13.11 o 
   6   6   5       21.20       38.14     12.66 o 
   7   6   5        0.03        0.63     11.14 o 
   8   6   5       30.88       59.91     17.92 o 
   9   6   5       36.22       51.16     11.16 o 
  10   6   5       26.61       30.69     11.79 o 
  -9   7   5       10.77       10.01     14.20 o 
  -8   7   5       25.46       12.70     11.86 o 
  -7   7   5        0.41       16.65     20.08 o 
  -6   7   5       10.05        6.18     17.34 o 
  -5   7   5        6.86        9.65     12.05 o 
  -4   7   5        8.48        7.99     11.97 o 
  -3   7   5        1.66       13.34     14.38 o 
  -2   7   5       42.50       52.49     14.37 o 
  -1   7   5       74.60       87.19     17.48 o 
   0   7   5       14.24       16.47      9.52 o 
   1   7   5        7.33        9.26     10.03 o 
   2   7   5       36.31       42.44     11.45 o 
   3   7   5       13.92       11.94     10.12 o 
   4   7   5       22.81       14.67      9.70 o 
   5   7   5        0.02        7.76      9.43 o 
   6   7   5        0.49        4.59      8.05 o 
   7   7   5        3.60        8.60     10.97 o 
   8   7   5        0.20       -7.11     13.15 o 
  -5   8   5        3.85        5.19     13.99 o 
  -4   8   5        0.21        3.87     10.51 o 
  -3   8   5        2.54        5.61     15.27 o 
  -2   8   5        9.98       14.96     13.31 o 
  -1   8   5        0.30       -8.52     12.75 o 
   0   8   5        0.58       -5.72     14.12 o 
   1   8   5        0.60       -8.63     11.58 o 
   2   8   5        8.07        4.64     14.74 o 
   3   8   5        8.31       11.49     10.07 o 
   4   8   5       24.62       37.01     19.44 o 
 -15   0   6       22.34       17.86     12.61 o 
 -14   0   6       30.71       20.90     15.11 o 
 -13   0   6       10.03       -1.03     15.45 o 
 -12   0   6        5.30        4.91     11.41 o 
 -11   0   6        6.53        8.93     11.70 o 
 -10   0   6        3.67       -1.36     11.53 o 
  -9   0   6        3.44        3.97      8.37 o 
  -8   0   6       62.98       48.21     10.47 o 
  -7   0   6      391.76      365.39     16.57 o 
  -6   0   6      247.04      217.38     22.11 o 
  -5   0   6     1103.67     1175.71     25.62 o 
  -4   0   6     3790.63     4128.10     61.50 o 
  -3   0   6      102.63       97.29      7.69 o 
  -2   0   6     4359.31     4886.43     85.74 o 
  -1   0   6      388.06      408.89     15.89 o 
   0   0   6     4942.40     5535.41    110.63 o 
   1   0   6       92.81      104.21     13.20 o 
   2   0   6     1120.27     1261.50     19.99 o 
   3   0   6      144.94      145.52      9.29 o 
   4   0   6        9.84       11.00      6.56 o 
   5   0   6     2958.60     3065.25     53.68 o 
   6   0   6      123.89      139.61     10.35 o 
   7   0   6       16.20       16.70      9.43 o 
   8   0   6       18.10       22.94      9.46 o 
   9   0   6      118.44      121.86     11.70 o 
  10   0   6       54.65       50.49     11.06 o 
  11   0   6      103.42      105.21     11.93 o 
  12   0   6        0.06       36.58     26.87 o 
  13   0   6       47.50       42.91     15.11 o 
  14   0   6        0.28        9.10     16.99 o 
 -15   1   6        0.61       -5.75      5.69 o 
 -14   1   6        0.00       -5.25      7.23 o 
 -13   1   6        1.34        7.23     10.01 o 
 -12   1   6       75.30       61.31      8.46 o 
 -11   1   6       41.18       51.32     13.70 o 
 -10   1   6        1.59        1.86      7.02 o 
  -9   1   6      118.83      125.32      9.84 o 
  -8   1   6        3.55       -0.61      6.28 o 
  -7   1   6      160.44      177.21      9.52 o 
  -6   1   6       96.52      102.41      6.78 o 
  -5   1   6      270.47      278.85      9.57 o 
  -4   1   6      178.30      178.39      7.91 o 
  -3   1   6       33.33       25.69      9.35 o 
  -2   1   6      276.33      263.67     12.19 o 
  -1   1   6       19.90       31.33      8.41 o 
   0   1   6      458.25      488.14     15.74 o 
   1   1   6      107.57      113.20      4.64 o 
   2   1   6      615.03      624.45     11.22 o 
   3   1   6        0.28       10.09      5.42 o 
   4   1   6     1031.21     1016.51     31.86 o 
   5   1   6       63.02       73.04      7.02 o 
   6   1   6       70.86       61.08      6.88 o 
   7   1   6      613.21      673.57     23.25 o 
   8   1   6        1.47        3.68      6.05 o 
   9   1   6      256.75      256.18     20.96 o 
  10   1   6       16.14       48.71     17.88 o 
  11   1   6       53.16      123.62     29.19 o 
  12   1   6        1.82      162.05     76.44 o 
  13   1   6        6.38       12.52      9.44 o 
  14   1   6        6.04        9.29     13.89 o 
 -15   2   6        0.35       -1.12      6.22 o 
 -14   2   6       27.21       23.53      7.85 o 
 -13   2   6        3.52       -2.61     11.01 o 
 -12   2   6       30.74       27.17      8.96 o 
 -11   2   6        0.65        3.62      8.59 o 
 -10   2   6        0.03       -5.42      8.68 o 
  -9   2   6      205.62      188.90     13.47 o 
  -8   2   6       18.39       24.31      8.79 o 
  -7   2   6       47.94       48.51      9.44 o 
  -6   2   6      241.79      239.32     14.62 o 
  -5   2   6       31.38       36.41      7.14 o 
  -4   2   6      117.00      135.03      7.92 o 
  -3   2   6        9.17        6.48      5.35 o 
  -2   2   6     2829.79     3059.38     50.10 o 
  -1   2   6      102.03      101.28      5.91 o 
   0   2   6      287.13      322.99      8.26 o 
   1   2   6       30.99       34.12      4.67 o 
   2   2   6      225.86      238.14     10.10 o 
   3   2   6      367.10      325.59     52.83 o 
   4   2   6       24.06       19.83      9.59 o 
   5   2   6       10.01        5.05      5.18 o 
   6   2   6        5.46        1.34      5.22 o 
   7   2   6      261.10      277.43     15.08 o 
   8   2   6        0.54       -3.65      9.10 o 
   9   2   6      134.10      136.28     14.28 o 
  10   2   6        3.78       -0.24      9.56 o 
  11   2   6        0.02       -3.51      9.47 o 
  12   2   6        7.70        1.19     11.17 o 
  13   2   6        0.12        4.80     13.49 o 
 -14   3   6       16.18       10.01      9.00 o 
 -13   3   6        3.56      -11.01      7.98 o 
 -12   3   6      106.65      103.41     10.63 o 
 -11   3   6       39.41       22.15     11.94 o 
 -10   3   6        2.34        1.03      7.37 o 
  -9   3   6        1.24        4.39      8.48 o 
  -8   3   6       90.67       86.84     10.87 o 
  -7   3   6       27.40       28.84      9.26 o 
  -6   3   6       23.71       26.23      8.83 o 
  -5   3   6        3.23        3.11      6.87 o 
  -4   3   6        1.17        5.45      7.41 o 
  -3   3   6      163.89      175.32     10.22 o 
  -2   3   6      294.21      303.11     11.96 o 
  -1   3   6      422.30      429.70     22.40 o 
   0   3   6      585.78      602.80     13.08 o 
   1   3   6        1.48        4.29      5.19 o 
   2   3   6      283.45      292.54     13.87 o 
   3   3   6      263.69      283.57     12.49 o 
   4   3   6       15.45       20.78      8.74 o 
   5   3   6      246.44      242.65     14.59 o 
   6   3   6       27.92       22.60     10.30 o 
   7   3   6        4.62        3.06      8.87 o 
   8   3   6       21.88       21.96      9.01 o 
   9   3   6        4.06       13.24     10.54 o 
  10   3   6        6.53        0.70     10.85 o 
  11   3   6        0.19        4.89     11.87 o 
  12   3   6        1.99      -11.41     12.91 o 
  13   3   6       12.53       23.63     13.77 o 
 -13   4   6        8.79       -2.19      9.30 o 
 -12   4   6        6.02        6.67      8.51 o 
 -11   4   6       49.43       55.54     11.18 o 
 -10   4   6       14.21        5.35      8.03 o 
  -9   4   6       28.30       27.25      7.67 o 
  -8   4   6      121.16       95.83     10.85 o 
  -7   4   6       33.04       40.71      9.17 o 
  -6   4   6       41.56       43.47      8.93 o 
  -5   4   6      529.59      505.46     19.96 o 
  -4   4   6      108.25      124.87     15.36 o 
  -3   4   6        3.31        0.42      7.40 o 
  -2   4   6       83.63       84.38      8.28 o 
  -1   4   6      117.04      119.29      9.94 o 
   0   4   6       37.58       37.36      7.12 o 
   1   4   6      303.85      318.41     14.81 o 
   2   4   6      719.63      749.20     33.80 o 
   3   4   6      214.58      213.55     11.12 o 
   4   4   6       18.19       24.57      9.91 o 
   5   4   6       53.47       35.71     10.36 o 
   6   4   6        0.04       -5.11      9.76 o 
   7   4   6      427.68      413.57     18.52 o 
   8   4   6       44.96       47.47     10.10 o 
   9   4   6       11.96        6.77     10.07 o 
  10   4   6        0.70      326.41    213.57 o 
  11   4   6        0.39       -5.61      8.47 o 
  12   4   6       18.43       26.95     15.42 o 
 -12   5   6       10.59        8.04      9.07 o 
 -11   5   6        4.98        6.53      9.76 o 
 -10   5   6        1.31       -3.25      8.74 o 
  -9   5   6      130.59      109.35     12.71 o 
  -8   5   6       45.15       45.40      9.52 o 
  -7   5   6       54.42       49.42      8.24 o 
  -6   5   6        1.33        0.97      7.32 o 
  -5   5   6       12.66       16.36      7.82 o 
  -4   5   6       13.67       19.01      7.63 o 
  -3   5   6       16.49       11.43      6.52 o 
  -2   5   6        0.31       -4.22      8.35 o 
  -1   5   6        2.88        6.57      9.97 o 
   0   5   6        2.13       10.08      8.81 o 
   1   5   6       80.32       80.33     11.53 o 
   2   5   6        4.14       -1.65      8.82 o 
   3   5   6       61.22       65.09     11.40 o 
   4   5   6       24.68       30.19      9.63 o 
   5   5   6       14.76       10.78      9.78 o 
   6   5   6        1.48        1.41     11.84 o 
   7   5   6       91.97       97.00     12.47 o 
   8   5   6        0.70        8.66     14.06 o 
   9   5   6       38.64       46.39     10.68 o 
  10   5   6        5.84        5.82      9.79 o 
  11   5   6       44.93       60.37     12.78 o 
 -11   6   6       16.83       11.26     11.93 o 
 -10   6   6        0.29        6.13     11.12 o 
  -9   6   6        6.05        3.29     10.84 o 
  -8   6   6        0.18      -14.02      9.55 o 
  -7   6   6       32.45       33.14      9.73 o 
  -6   6   6        6.94       10.16      8.89 o 
  -5   6   6        0.52       -2.06     15.96 o 
  -4   6   6        6.89       -3.84      8.29 o 
  -3   6   6        9.23        4.46      7.80 o 
  -2   6   6       29.02       25.12     11.11 o 
  -1   6   6       14.75       21.11      9.35 o 
   0   6   6       16.25       12.52      7.99 o 
   1   6   6       37.76       31.86     11.31 o 
   2   6   6        6.79       12.90     10.53 o 
   3   6   6        0.14        2.42      9.97 o 
   4   6   6       22.31       15.99      9.54 o 
   5   6   6      313.57      343.55     17.24 o 
   6   6   6        0.65       11.84     12.70 o 
   7   6   6        1.35       -7.53     10.76 o 
   8   6   6       13.42       16.79     11.78 o 
   9   6   6       15.79       12.60     14.70 o 
  -8   7   6        0.07       -7.55     17.51 o 
  -7   7   6        6.83       14.25     18.20 o 
  -6   7   6        0.58        7.36     14.68 o 
  -5   7   6       32.94       36.66     14.95 o 
  -4   7   6        2.65        9.22     13.26 o 
  -3   7   6       19.15      592.65    417.98 o 
  -2   7   6       13.72       -0.37     13.13 o 
  -1   7   6        0.00        2.80      9.93 o 
   0   7   6       36.99       32.66     10.84 o 
   1   7   6       17.32       23.66     11.97 o 
   2   7   6       70.39       87.40     13.83 o 
   3   7   6        0.74        5.56     10.17 o 
   4   7   6        2.39        0.92     10.39 o 
   5   7   6       82.57      109.10     14.31 o 
   6   7   6        6.27       15.79     10.32 o 
   7   7   6        1.44       14.81     16.76 o 
  -4   8   6       20.83       42.46     15.92 o 
  -3   8   6        4.85        5.60     12.93 o 
  -2   8   6       10.99       20.26     13.02 o 
  -1   8   6        6.10       -0.07     15.13 o 
   0   8   6        3.21        2.26     22.40 o 
   1   8   6       10.77       31.48     15.44 o 
   2   8   6        3.12        6.69     12.38 o 
   3   8   6       42.15       48.85     13.51 o 
 -15   1   7        4.35        1.50      8.02 o 
 -14   1   7        1.20        2.39      6.86 o 
 -13   1   7       27.72       25.32      8.14 o 
 -12   1   7       78.77       74.28      9.48 o 
 -11   1   7      550.83      564.32     17.96 o 
 -10   1   7       47.02       53.70      8.85 o 
  -9   1   7      882.32      824.13     24.23 o 
  -8   1   7        0.12        0.80      5.95 o 
  -7   1   7      224.50      213.97     12.23 o 
  -6   1   7       73.93       91.46      8.29 o 
  -5   1   7       33.31       43.88      6.54 o 
  -4   1   7       18.03       13.19      4.92 o 
  -3   1   7       32.83       32.22      5.24 o 
  -2   1   7       20.58       10.34      4.78 o 
  -1   1   7        2.83        5.26      3.04 o 
   0   1   7       21.68       25.48      4.26 o 
   1   1   7        4.09        8.97      4.58 o 
   2   1   7       17.09       16.76      4.74 o 
   3   1   7        1.52       -0.49      5.84 o 
   4   1   7       69.81       78.61      7.33 o 
   5   1   7      921.92      937.27     27.74 o 
   6   1   7       78.28       68.27      7.86 o 
   7   1   7       33.57       29.86      7.76 o 
   8   1   7      176.99      194.99     12.19 o 
   9   1   7       13.16       41.44     25.04 o 
  10   1   7      349.71      265.40     74.56 o 
  11   1   7       21.14      138.44     78.84 o 
  12   1   7        2.21      257.24    142.08 o 
  13   1   7        0.59        2.57     13.90 o 
 -14   2   7        9.50        5.29     11.47 o 
 -13   2   7       16.09       20.43     10.40 o 
 -12   2   7       57.96       55.44     10.44 o 
 -11   2   7       40.99       36.36      9.36 o 
 -10   2   7      262.63      258.02     14.00 o 
  -9   2   7      125.62      115.60     11.60 o 
  -8   2   7        0.74        7.39      7.60 o 
  -7   2   7      290.63      294.48     14.28 o 
  -6   2   7      489.85      496.46     13.90 o 
  -5   2   7      237.25      236.34     10.12 o 
  -4   2   7     1306.03     1359.63     45.44 o 
  -3   2   7      167.95      148.84      8.71 o 
  -2   2   7      158.49      158.20      8.38 o 
  -1   2   7      372.80      374.42      8.82 o 
   0   2   7     1436.27     1415.82     49.19 o 
   1   2   7     1806.47     1898.04    208.37 o 
   2   2   7       15.18        9.10      4.34 o 
   3   2   7      335.89      284.67     44.49 o 
   4   2   7      129.53       93.34     19.48 o 
   5   2   7       27.17       19.41     13.89 o 
   6   2   7      711.18      596.74    141.55 o 
   7   2   7       31.49       20.61     16.10 o 
   8   2   7      314.20      327.19     16.95 o 
   9   2   7       18.24       23.07     13.74 o 
  10   2   7        6.56        9.85     11.09 o 
  11   2   7        1.51        3.38     15.28 o 
  12   2   7       55.28       37.20     25.49 o 
  13   2   7        5.32       26.09     17.51 o 
 -14   3   7       41.35       51.99     10.22 o 
 -13   3   7       12.84        3.22      7.02 o 
 -12   3   7       35.02       49.35     11.08 o 
 -11   3   7       56.91       72.66     11.87 o 
 -10   3   7        8.60        5.90      8.98 o 
  -9   3   7      243.00      226.32     14.25 o 
  -8   3   7      153.59      139.49     11.91 o 
  -7   3   7      192.98      171.83     12.80 o 
  -6   3   7       44.02       45.02      7.96 o 
  -5   3   7      132.22      129.16      9.46 o 
  -4   3   7        8.57        8.74      7.96 o 
  -3   3   7        6.92       13.67      7.03 o 
  -2   3   7        9.70        7.82      5.76 o 
  -1   3   7        3.26        0.41      5.74 o 
   0   3   7       13.14       11.91      5.34 o 
   1   3   7       49.18       45.12      6.08 o 
   2   3   7       67.47       66.18      6.79 o 
   3   3   7      215.55      232.83     12.50 o 
   4   3   7       60.40       58.09     10.85 o 
   5   3   7      183.66      194.88     25.70 o 
   6   3   7       86.94       82.92     10.87 o 
   7   3   7      259.06      230.83     16.96 o 
   8   3   7      499.44      507.29     42.53 o 
   9   3   7        4.97        6.84      9.49 o 
  10   3   7       90.85      122.23     26.61 o 
  11   3   7       10.00       12.11     12.98 o 
  12   3   7       90.71       90.77     19.21 o 
 -13   4   7       15.96       47.79     13.36 o 
 -12   4   7       43.39       35.36      9.89 o 
 -11   4   7       63.49       47.44     10.65 o 
 -10   4   7       43.74       46.50      9.05 o 
  -9   4   7       28.01       21.27      8.68 o 
  -8   4   7        1.23        7.78      8.87 o 
  -7   4   7       37.78       34.22      8.57 o 
  -6   4   7      216.35      212.29     13.30 o 
  -5   4   7       55.95       61.07     10.02 o 
  -4   4   7      299.19      312.37     14.80 o 
  -3   4   7      194.97      191.49     10.01 o 
  -2   4   7        0.69        1.69      6.52 o 
  -1   4   7      394.87      409.78     13.24 o 
   0   4   7       12.80       11.42      6.58 o 
   1   4   7      206.62      229.58     14.87 o 
   2   4   7      116.57      100.53      9.32 o 
   3   4   7      584.57      613.37     28.24 o 
   4   4   7      146.08      125.10     14.19 o 
   5   4   7        4.72        1.30      8.57 o 
   6   4   7      203.25      199.71     13.77 o 
   7   4   7        1.12       -6.89      8.53 o 
   8   4   7        4.10       13.79      7.88 o 
   9   4   7        6.72       -3.60     10.06 o 
  10   4   7        0.41       -8.28     14.61 o 
  11   4   7       24.11       19.87     14.17 o 
 -12   5   7        8.32       18.70     12.66 o 
 -11   5   7        3.72        2.66     10.34 o 
 -10   5   7       10.56        8.29      9.26 o 
  -9   5   7        0.31        3.30      9.77 o 
  -8   5   7       10.14        1.84      8.63 o 
  -7   5   7      105.58      104.34      9.95 o 
  -6   5   7       67.51       52.86      9.21 o 
  -5   5   7       76.14       77.49     10.71 o 
  -4   5   7        0.26        2.00     10.95 o 
  -3   5   7       73.02       77.89      9.12 o 
  -2   5   7       57.96       56.01     10.84 o 
  -1   5   7       50.80       60.37     11.51 o 
   0   5   7      109.14      104.50     12.25 o 
   1   5   7       96.94       89.56     12.16 o 
   2   5   7      107.17      130.39     15.23 o 
   3   5   7       98.12      104.37      9.89 o 
   4   5   7       97.75       96.51     11.01 o 
   5   5   7        9.64        4.15      8.22 o 
   6   5   7      151.79      149.64     20.85 o 
   7   5   7        0.35      -10.40      8.91 o 
   8   5   7        0.63        2.39      9.72 o 
   9   5   7       28.25       40.47     10.19 o 
  10   5   7       19.40       18.64     14.98 o 
 -10   6   7        0.00      -12.27      9.72 o 
  -9   6   7        0.32        2.27     10.14 o 
  -8   6   7        3.97       -1.35      9.88 o 
  -7   6   7       11.53       17.91      9.53 o 
  -6   6   7       49.01       21.80     17.51 o 
  -5   6   7       38.93       47.20     18.37 o 
  -4   6   7       23.84       36.52      9.93 o 
  -3   6   7       16.21       18.57      9.75 o 
  -2   6   7        9.21        5.43      8.75 o 
  -1   6   7       34.33       46.43     11.78 o 
   0   6   7        0.70       -0.50      9.06 o 
   1   6   7      146.44      146.33     12.70 o 
   2   6   7       47.21       42.86     10.84 o 
   3   6   7      378.36      366.56     18.32 o 
   4   6   7        6.12        8.88      8.74 o 
   5   6   7       30.47       49.31     21.13 o 
   6   6   7       47.10       37.59     11.60 o 
   7   6   7        3.08       20.48     11.35 o 
   8   6   7        0.65        3.82     10.26 o 
  -7   7   7        1.44      -10.47     16.48 o 
  -6   7   7        0.09       -1.27     12.86 o 
  -5   7   7        7.31       19.14     13.82 o 
  -4   7   7       66.66       80.56     23.60 o 
  -3   7   7        0.98       11.51     12.91 o 
  -2   7   7        2.58       -8.27     12.93 o 
  -1   7   7        4.28       -0.31      9.84 o 
   0   7   7        0.04        4.15     10.14 o 
   1   7   7       29.32       29.75     13.41 o 
   2   7   7       85.65       93.29     15.60 o 
   3   7   7       39.26       27.86     12.78 o 
   4   7   7       11.59        7.06     11.70 o 
   5   7   7       12.91        1.67     12.94 o 
   6   7   7        0.73       29.54     20.84 o 
  -1   8   7       10.17       15.92     13.73 o 
   0   8   7        0.10        3.02     19.74 o 
 -14   0   8        3.41       -2.40      9.07 o 
 -13   0   8       93.22       91.25     13.05 o 
 -12   0   8        4.03       12.54     10.00 o 
 -11   0   8      240.78      266.52     19.33 o 
 -10   0   8      561.98      564.58     23.95 o 
  -9   0   8     1812.03     1825.89     39.49 o 
  -8   0   8     1492.39     1479.79     34.03 o 
  -7   0   8      952.46     1020.24     45.92 o 
  -6   0   8      599.82      599.14     20.37 o 
  -5   0   8       89.31       93.92      9.06 o 
  -4   0   8       14.52       -0.21      8.99 o 
  -3   0   8      256.70      286.11     23.77 o 
  -2   0   8      277.66      300.31     23.17 o 
  -1   0   8      762.78      923.30     79.05 o 
   0   0   8        2.02        5.58     10.41 o 
   1   0   8      529.62      513.76     21.29 o 
   2   0   8      817.47      892.30     27.26 o 
   3   0   8       41.37       35.73     12.62 o 
   4   0   8       94.85       78.29     13.07 o 
   5   0   8        2.53       -7.09     12.54 o 
   6   0   8      391.01      375.93     54.24 o 
   7   0   8      583.83      581.03     35.70 o 
   8   0   8      125.86      122.83     14.93 o 
   9   0   8      629.26      673.52     27.62 o 
  10   0   8       66.72       49.11     14.32 o 
  11   0   8      303.87      243.58     33.82 o 
  12   0   8       16.75      103.16     15.96 o 
 -14   1   8        0.30       -2.96      6.23 o 
 -13   1   8       64.23       63.54      9.19 o 
 -12   1   8        4.65        5.63      7.32 o 
 -11   1   8        0.90        2.80      6.95 o 
 -10   1   8       11.16       13.12      8.16 o 
  -9   1   8       20.84       21.15      9.87 o 
  -8   1   8        1.73        4.14      9.34 o 
  -7   1   8       57.71       65.56     13.35 o 
  -6   1   8       56.25       41.61      7.91 o 
  -5   1   8       16.03       18.78      6.88 o 
  -4   1   8       81.06       67.64     13.69 o 
  -3   1   8        0.61       -0.14      6.27 o 
  -2   1   8        0.14       -2.75      6.79 o 
  -1   1   8        3.95        8.63      8.23 o 
   0   1   8       30.37       30.58      8.99 o 
   1   1   8       58.82       65.23      8.70 o 
   2   1   8      128.60      141.07     11.64 o 
   3   1   8      136.92      137.95     11.30 o 
   4   1   8      119.63      138.79     10.26 o 
   5   1   8        2.20        8.17      9.37 o 
   6   1   8      265.11      240.06     13.08 o 
   7   1   8       31.66       18.49      9.19 o 
   8   1   8      126.05      151.57     23.12 o 
   9   1   8      328.10      320.28     17.23 o 
  10   1   8        6.74      120.29     85.32 o 
  11   1   8      209.69      231.13     12.15 o 
  12   1   8        3.42      242.48    145.07 o 
 -14   2   8        0.45        0.96      9.62 o 
 -13   2   8        4.45        6.30      9.71 o 
 -12   2   8       71.47       69.99     10.86 o 
 -11   2   8      158.72      174.41     20.35 o 
 -10   2   8      242.95      217.25     13.76 o 
  -9   2   8      316.17      324.65     16.56 o 
  -8   2   8      386.44      398.19     16.59 o 
  -7   2   8     1150.74     1157.81     40.62 o 
  -6   2   8       69.19       74.93      8.26 o 
  -5   2   8      324.79      304.63     11.26 o 
  -4   2   8        0.20       -1.93      6.04 o 
  -3   2   8       16.33       11.45      5.63 o 
  -2   2   8        1.19       -1.09      5.48 o 
  -1   2   8       57.55       62.49      8.82 o 
   0   2   8      102.98       48.15     18.66 o 
   1   2   8      106.60      107.13     10.42 o 
   2   2   8       16.18        2.20      8.60 o 
   3   2   8       26.92        6.73     12.24 o 
   4   2   8      601.81      508.58    103.13 o 
   5   2   8      128.35       90.82     26.56 o 
   6   2   8       20.73       19.26     13.02 o 
   7   2   8      129.75       78.51     37.77 o 
   8   2   8       23.55       37.02     10.95 o 
   9   2   8       35.81       13.81     19.23 o 
  10   2   8        6.76       -9.33     13.33 o 
  11   2   8      103.22       94.43     17.94 o 
  12   2   8       68.13       53.81     17.55 o 
 -13   3   8       41.67       35.97     11.39 o 
 -12   3   8        0.74       -0.29      9.58 o 
 -11   3   8       26.94       32.54      9.45 o 
 -10   3   8        0.27       -4.70      6.82 o 
  -9   3   8       89.89      101.71     11.22 o 
  -8   3   8      109.18       93.96     10.71 o 
  -7   3   8       98.38       99.10     11.37 o 
  -6   3   8       63.39       59.30      9.03 o 
  -5   3   8       20.49       23.01      8.51 o 
  -4   3   8        0.65       -8.41      6.57 o 
  -3   3   8       17.55        4.26      6.72 o 
  -2   3   8        2.16        3.49      7.41 o 
  -1   3   8      177.81      188.96     10.73 o 
   0   3   8      163.53      182.74     12.82 o 
   1   3   8       11.06        9.19      8.03 o 
   2   3   8      121.69      109.36     11.23 o 
   3   3   8      178.22      166.70     21.63 o 
   4   3   8       80.86       66.71     16.56 o 
   5   3   8      156.66      133.66     15.23 o 
   6   3   8        2.06      -11.32     16.91 o 
   7   3   8       68.70       54.36     18.80 o 
   8   3   8        6.59       17.23     13.59 o 
   9   3   8       19.05       24.27     12.59 o 
  10   3   8        4.66        0.07     11.50 o 
  11   3   8        3.52       -4.20     13.29 o 
 -12   4   8      106.27      107.95     13.11 o 
 -11   4   8        2.61       -1.88      8.29 o 
 -10   4   8       64.00       64.58     11.62 o 
  -9   4   8       22.71       23.57      8.94 o 
  -8   4   8       17.20        5.53      8.15 o 
  -7   4   8      197.16      195.16     13.50 o 
  -6   4   8       11.44       10.60      7.31 o 
  -5   4   8      438.60      440.38     15.33 o 
  -4   4   8        0.01        5.44      8.01 o 
  -3   4   8      273.79      284.18     13.36 o 
  -2   4   8        0.60       -4.71      7.28 o 
  -1   4   8       23.95       16.94      8.30 o 
   0   4   8        0.10      -11.08     14.10 o 
   1   4   8      134.93      140.78     17.33 o 
   2   4   8       61.85       45.42     12.97 o 
   3   4   8       54.97       62.93     14.62 o 
   4   4   8      318.60      312.22     22.11 o 
   5   4   8       33.44       23.71     15.88 o 
   6   4   8        4.54       10.00     10.87 o 
   7   4   8      236.62      321.34     31.24 o 
   8   4   8       27.47       31.17     12.85 o 
   9   4   8        0.35        7.84     13.03 o 
  10   4   8        5.06       -7.85     12.19 o 
  11   4   8        0.25        9.00     14.16 o 
 -11   5   8        2.78       -2.01      8.88 o 
 -10   5   8       15.97       12.67      9.43 o 
  -9   5   8        8.16       13.10     10.03 o 
  -8   5   8       35.67       29.78     12.19 o 
  -7   5   8        0.05       -2.28      7.85 o 
  -6   5   8       70.57       79.71     11.14 o 
  -5   5   8        5.04        2.15      8.25 o 
  -4   5   8      120.25      105.64      9.64 o 
  -3   5   8      109.37      124.76     14.53 o 
  -2   5   8       25.96       32.36     12.37 o 
  -1   5   8      143.23      174.53     16.99 o 
   0   5   8       66.75       56.60     12.70 o 
   1   5   8        4.79       -1.92      9.08 o 
   2   5   8      288.98      254.56     20.94 o 
   3   5   8       96.15       89.63     15.59 o 
   4   5   8       53.62       40.56     13.06 o 
   5   5   8       17.72       36.26     14.74 o 
   6   5   8       54.44       37.63     15.42 o 
   7   5   8        0.14        0.10     19.23 o 
   8   5   8        0.98        8.25     13.06 o 
   9   5   8        2.91       13.08     11.08 o 
  -9   6   8        2.64        0.00      8.82 o 
  -8   6   8        2.80        4.32     10.04 o 
  -7   6   8        3.06       -7.66     11.23 o 
  -5   6   8       65.11       69.17     14.05 o 
  -4   6   8       35.21       43.41     13.39 o 
  -3   6   8      177.29      189.35     34.76 o 
  -2   6   8       44.09       71.18     36.30 o 
  -1   6   8      166.75      184.28     18.91 o 
   0   6   8       99.32      107.41     23.60 o 
   1   6   8        8.27       12.52     12.70 o 
   2   6   8       31.93       33.47     21.46 o 
   3   6   8        5.42        0.33     14.63 o 
   4   6   8       40.70       69.56     16.04 o 
   5   6   8       63.03       66.12     26.86 o 
   6   6   8        0.03        2.33     11.27 o 
   7   6   8        1.94       21.16     27.46 o 
  -6   7   8       42.34       48.06     23.34 o 
  -5   7   8        0.12       10.64     19.91 o 
  -4   7   8       35.96       57.68     23.34 o 
  -3   7   8       40.32       45.83     22.49 o 
  -2   7   8       96.59      120.91     18.16 o 
  -1   7   8       24.96       27.48     12.58 o 
   0   7   8      124.02      167.07     20.53 o 
   1   7   8        0.00        8.84     14.46 o 
   2   7   8       95.80       92.86     21.63 o 
   3   7   8        0.04       14.59     24.03 o 
   4   7   8        6.15       41.43     16.08 o 
 -13   1   9        2.22        2.17      8.50 o 
 -12   1   9        1.16       -0.20      7.55 o 
 -11   1   9       19.09       22.48      9.86 o 
 -10   1   9        3.52        1.51     10.87 o 
  -9   1   9        3.75        4.76     10.88 o 
  -8   1   9        7.28       12.79      9.95 o 
  -7   1   9       45.77       40.77     11.27 o 
  -6   1   9       15.76        4.15     11.39 o 
  -5   1   9      160.80      114.88     37.28 o 
  -4   1   9       17.67       20.76      6.72 o 
  -3   1   9       40.62       35.11      7.91 o 
  -2   1   9        0.57        2.59      7.35 o 
  -1   1   9       65.13       57.58      8.72 o 
   0   1   9      171.87      162.51     10.72 o 
   1   1   9       44.40       63.60     10.23 o 
   2   1   9     1424.14     1399.40     32.90 o 
   3   1   9       86.52       96.27     11.89 o 
   4   1   9      296.98      335.52     28.38 o 
   5   1   9      336.60      333.94     16.30 o 
   6   1   9        3.98       -5.28      8.31 o 
   7   1   9      254.21      266.73     17.19 o 
   8   1   9       24.20      106.97     55.07 o 
   9   1   9        0.00      142.53     85.18 o 
  10   1   9        8.63      171.09     98.26 o 
  11   1   9        1.79      210.48    117.34 o 
  12   1   9       20.95      303.07    143.37 o 
 -13   2   9       58.29       59.89     12.55 o 
 -12   2   9       25.92       30.85     12.12 o 
 -11   2   9       99.96       98.04     13.93 o 
 -10   2   9       37.43       34.31     13.83 o 
  -9   2   9        0.22        2.44     10.76 o 
  -8   2   9       49.21       46.67     14.50 o 
  -7   2   9      575.75      622.86     26.88 o 
  -6   2   9        2.95        3.87      9.27 o 
  -5   2   9      395.29      402.76     17.51 o 
  -4   2   9       56.69       51.46      9.99 o 
  -3   2   9       23.69       11.00     10.66 o 
  -2   2   9       43.58       44.83     10.49 o 
  -1   2   9      117.82      107.03     11.89 o 
   0   2   9        0.47       -9.22      6.14 o 
   1   2   9      128.80      116.30     34.31 o 
   2   2   9        5.61        0.00      8.15 o 
   3   2   9      312.50      271.55     61.94 o 
   4   2   9        7.44       14.99      8.38 o 
   5   2   9      150.43       97.67     40.30 o 
   6   2   9      148.11      121.71     26.86 o 
   7   2   9      222.28      170.37     32.47 o 
   8   2   9      415.65      357.22     24.28 o 
   9   2   9      155.59      163.30     30.64 o 
  10   2   9       28.07       65.50     24.12 o 
  11   2   9        6.27       15.66     17.64 o 
 -12   3   9       26.90       31.45     10.75 o 
 -11   3   9        8.18       12.72     12.19 o 
 -10   3   9       40.46       36.73     15.28 o 
  -9   3   9       29.70       30.73     18.20 o 
  -8   3   9        1.05        2.56     10.16 o 
  -7   3   9       54.20       57.46     14.20 o 
  -6   3   9       21.45       34.27     22.83 o 
  -5   3   9      113.81      108.85     12.25 o 
  -4   3   9        1.71        5.29      9.42 o 
  -3   3   9       34.14       25.61     10.85 o 
  -2   3   9       16.70       28.46     10.25 o 
  -1   3   9      144.09      130.78     12.47 o 
   0   3   9      230.67      209.64     14.46 o 
   1   3   9       61.80       69.88     19.70 o 
   2   3   9       82.42      102.89     17.28 o 
   3   3   9      174.80      166.89     17.23 o 
   4   3   9      100.29      112.75     17.48 o 
   5   3   9      336.19      319.34     22.31 o 
   6   3   9       16.86       21.18     13.22 o 
   7   3   9       35.03       19.08     13.61 o 
   8   3   9        0.81       -0.35     16.64 o 
   9   3   9       69.79       57.42     16.30 o 
  10   3   9       32.58       36.79     18.18 o 
  11   3   9        1.16      583.27    447.16 o 
 -11   4   9       68.44       71.23     15.42 o 
 -10   4   9        7.81        2.99     14.76 o 
  -9   4   9        2.55       -1.03     11.29 o 
  -8   4   9       23.64       16.60     11.12 o 
  -7   4   9      225.22      226.66     18.43 o 
  -6   4   9      284.55      257.83     18.79 o 
  -5   4   9      279.43      266.58     15.65 o 
  -4   4   9      169.49      187.43     14.82 o 
  -3   4   9      528.65      539.90     20.53 o 
  -2   4   9       79.72       91.39     13.82 o 
  -1   4   9       60.41       60.61     14.89 o 
   0   4   9       44.34       32.16     14.51 o 
   1   4   9      374.69      377.90     66.09 o 
   2   4   9       80.92       94.72     18.54 o 
   3   4   9      217.00      191.20     19.38 o 
   4   4   9        0.00       -4.30     13.25 o 
   5   4   9      101.64       92.50     15.34 o 
   6   4   9      109.34      107.68     17.84 o 
   7   4   9       37.24       33.73     14.14 o 
   8   4   9        5.70        3.48     15.71 o 
   9   4   9       50.00       47.52     18.20 o 
  10   4   9       61.19       79.54     20.50 o 
 -10   5   9       37.13       46.67     14.74 o 
  -9   5   9        6.83        9.78     18.71 o 
  -8   5   9       14.39       22.76     13.41 o 
  -7   5   9       37.06       38.77     12.11 o 
  -6   5   9       10.88       13.43     11.51 o 
  -5   5   9       19.47       33.19     13.49 o 
  -4   5   9        0.80       16.31     14.22 o 
  -3   5   9       65.26       87.01     15.25 o 
  -2   5   9       33.28       64.18     16.76 o 
  -1   5   9       12.38       13.83     12.65 o 
   0   5   9       45.08       53.81     15.42 o 
   1   5   9       26.71       27.05     14.66 o 
   2   5   9        0.43        1.23     13.04 o 
   3   5   9       16.92       13.95     13.37 o 
   4   5   9        7.26       16.01     15.07 o 
   5   5   9       33.41       18.43     32.96 o 
   6   5   9       26.36       27.66     14.61 o 
   7   5   9       56.21       60.63     14.47 o 
   8   5   9        1.29        5.62     12.27 o 
  -8   6   9        4.11        6.52     13.39 o 
  -6   6   9       31.08       24.03     19.40 o 
  -5   6   9      311.43      345.20     33.82 o 
  -4   6   9      248.43      294.90     34.16 o 
  -3   6   9      233.99      289.24     32.27 o 
  -2   6   9       12.93       24.37     20.26 o 
  -1   6   9      213.60      229.71     21.52 o 
   0   6   9       24.05       38.43     21.46 o 
   1   6   9      134.65      153.27     22.00 o 
   2   6   9       22.97       26.24     14.27 o 
   3   6   9        0.02       -3.06     14.25 o 
   4   6   9       18.72       36.02     16.30 o 
   5   6   9       35.15       56.77     15.20 o 
   6   6   9       20.71       36.20     15.58 o 
  -3   7   9      110.17      125.65     25.92 o 
  -2   7   9       19.46       35.53     20.77 o 
  -1   7   9       14.14       30.55     22.49 o 
   0   7   9        0.28        5.49     22.66 o 
   1   7   9       57.87      137.25     52.35 o 
   2   7   9        0.09       17.70     24.29 o 
 -13   0  10       37.88       32.44     20.26 o 
 -12   0  10        2.02        4.81     14.42 o 
 -11   0  10        6.35        2.57     14.59 o 
 -10   0  10        0.08      -13.05     12.36 o 
  -9   0  10       89.97       79.30     18.71 o 
  -8   0  10       98.70       99.39     24.55 o 
  -7   0  10       75.48       73.47     21.97 o 
  -6   0  10        4.75       23.00     15.45 o 
  -5   0  10      350.48      349.09     20.44 o 
  -4   0  10      100.99      110.79     16.18 o 
  -3   0  10      185.62      196.33     18.65 o 
  -2   0  10      362.14      366.80     22.31 o 
  -1   0  10       63.46       45.85     15.22 o 
   0   0  10     1531.29     1474.66     63.51 o 
   1   0  10       58.15       52.16     12.27 o 
   2   0  10     1022.68      993.48     32.57 o 
   3   0  10      619.53      547.34     24.27 o 
   4   0  10     3931.84     3631.23     59.58 o 
   5   0  10      155.52      163.84     20.26 o 
   6   0  10     1895.83     1832.32     44.65 o 
   7   0  10       46.98       37.38     11.23 o 
   8   0  10        1.92        1.87     22.66 o 
   9   0  10       33.93       18.12     26.52 o 
  10   0  10       71.06       36.56     21.63 o 
  11   0  10       49.70       87.54     18.71 o 
 -13   1  10        0.83        7.08     12.27 o 
 -12   1  10        7.42       -7.55      9.10 o 
 -11   1  10       12.36       16.32     16.91 o 
 -10   1  10        7.68       10.93     11.55 o 
  -9   1  10      102.69       96.59     15.32 o 
  -8   1  10        8.94       -1.48     10.76 o 
  -7   1  10      142.83      130.14     15.88 o 
  -6   1  10      468.66      512.79     32.70 o 
  -5   1  10       37.71       37.89      9.53 o 
  -4   1  10      391.76      309.83     77.67 o 
  -3   1  10        9.07        8.55      8.43 o 
  -2   1  10       21.24       14.08      8.73 o 
  -1   1  10       10.19        9.48      9.18 o 
   0   1  10      155.26      140.27     12.01 o 
   1   1  10       25.41       29.00      9.27 o 
   2   1  10       48.58       55.68      9.32 o 
   3   1  10       69.40       46.68     10.11 o 
   4   1  10      145.87      155.82     12.03 o 
   5   1  10       43.98       33.36      9.35 o 
   6   1  10        0.01        2.22      8.07 o 
   7   1  10        8.49       62.92     38.78 o 
   8   1  10        0.82       62.31     39.61 o 
   9   1  10        2.18      202.44    130.46 o 
  10   1  10        2.78       95.64     51.47 o 
  11   1  10        3.30      264.62    132.04 o 
 -12   2  10       15.26       34.97     11.67 o 
 -11   2  10        0.93        1.75     12.65 o 
 -10   2  10        0.09       -2.29     10.63 o 
  -9   2  10       63.53       77.80     14.89 o 
  -8   2  10       67.53       74.82     15.89 o 
  -7   2  10       10.57        7.17      9.89 o 
  -6   2  10        6.74        9.10     11.24 o 
  -5   2  10       81.71       90.29     12.35 o 
  -4   2  10       12.43        2.15      9.87 o 
  -3   2  10        3.43       -6.23      9.68 o 
  -2   2  10      417.27      428.51     22.08 o 
  -1   2  10       28.76       19.22      9.89 o 
   0   2  10       89.32       40.61     22.59 o 
   1   2  10      179.14      105.32     33.62 o 
   2   2  10     1212.76     1061.14    225.05 o 
   3   2  10      251.91      213.84     53.87 o 
   4   2  10     1424.09     1134.47    413.65 o 
   5   2  10       52.16       43.81      8.38 o 
   6   2  10      565.94      551.60     29.61 o 
   7   2  10        1.36      115.05     76.80 o 
   8   2  10      171.19      185.66     25.84 o 
   9   2  10       35.45       28.57     13.23 o 
  10   2  10       15.75       14.03     36.91 o 
 -12   3  10        3.70       -2.54     10.22 o 
 -11   3  10       24.78       22.72     13.51 o 
 -10   3  10        2.92       -7.51     10.73 o 
  -9   3  10       10.44       10.66     23.69 o 
  -8   3  10      109.21      113.27     17.14 o 
  -7   3  10        8.53       21.16     13.81 o 
  -6   3  10      101.45       80.20     15.95 o 
  -5   3  10       13.25       15.10      8.49 o 
  -4   3  10        9.92        8.58      8.13 o 
  -3   3  10       28.81       21.42      8.80 o 
  -2   3  10      170.01      179.76     13.50 o 
  -1   3  10        7.91       -9.44      9.68 o 
   0   3  10      241.17      232.70     15.00 o 
   1   3  10       40.92       48.57     14.70 o 
   2   3  10        2.15       17.44     14.08 o 
   3   3  10       34.89       33.50     14.07 o 
   4   3  10       49.03       31.49     13.54 o 
   5   3  10       99.65       90.93     15.30 o 
   6   3  10        1.48        1.45     13.95 o 
   7   3  10        1.06        5.47     14.10 o 
   8   3  10        0.82        7.42     15.79 o 
   9   3  10        0.39      -10.04     15.04 o 
 -10   4  10        0.15        2.53     12.43 o 
  -9   4  10       40.24       33.14     18.54 o 
  -8   4  10        7.76       12.39     11.75 o 
  -7   4  10       30.93       44.63     14.19 o 
  -6   4  10       92.07      105.82     16.09 o 
  -5   4  10       39.87       50.20     11.43 o 
  -4   4  10       28.37       31.06     11.72 o 
  -3   4  10        1.07      -10.21     10.12 o 
  -2   4  10      277.84      303.51     36.56 o 
  -1   4  10      220.58      218.69     19.69 o 
   0   4  10       42.64       49.16     20.77 o 
   1   4  10      374.60      391.02     24.02 o 
   2   4  10      202.02      185.23     27.98 o 
   3   4  10       17.40       11.81     10.92 o 
   4   4  10       31.90       28.86     13.18 o 
   5   4  10        0.15       -3.67     12.07 o 
   6   4  10      115.44      114.96     16.99 o 
   7   4  10      119.46      101.50     19.38 o 
   8   4  10      148.07      142.62     44.11 o 
  -9   5  10       35.32       39.98     15.10 o 
  -8   5  10       48.07       62.42     15.09 o 
  -7   5  10        9.22        9.39     12.21 o 
  -6   5  10        0.11        3.56      9.97 o 
  -5   5  10       21.99       41.00     16.99 o 
  -4   5  10       74.85       79.03     14.37 o 
  -3   5  10      179.39      201.01     21.48 o 
  -2   5  10      232.75      221.99     20.84 o 
  -1   5  10        0.01      -14.27     14.81 o 
   0   5  10        5.08       20.06     16.45 o 
   1   5  10        9.31       36.83     15.73 o 
   2   5  10       31.72       25.14     15.66 o 
   3   5  10       31.77       32.52     14.87 o 
   4   5  10        2.12        3.50     16.14 o 
   5   5  10        8.62       -3.91     13.57 o 
   6   5  10        4.70       15.94     13.81 o 
   7   5  10       56.83       77.60     16.37 o 
  -6   6  10       15.58        0.00     18.54 o 
  -5   6  10       16.39       36.41     17.08 o 
  -4   6  10        0.01       40.91     49.01 o 
  -3   6  10       47.61      100.49     30.73 o 
  -2   6  10       37.36       50.65     24.98 o 
  -1   6  10      190.58      226.44     24.72 o 
   0   6  10       87.94       91.03     17.52 o 
   1   6  10       21.32       32.61     18.28 o 
   2   6  10        1.27       14.33     28.67 o 
   3   6  10        0.25       14.84     14.08 o 
   4   6  10        1.09        0.73     14.01 o 
 -12   1  11        0.00      -11.77     12.86 o 
 -11   1  11        4.86        5.14     12.22 o 
 -10   1  11        5.30       10.83     13.92 o 
  -9   1  11        4.21        3.83     11.86 o 
  -8   1  11       46.75       67.78     13.29 o 
  -7   1  11        0.09        5.52     11.37 o 
  -6   1  11      308.87      277.11     21.39 o 
  -5   1  11      377.66      368.24     23.97 o 
  -4   1  11       36.08       55.93     21.62 o 
  -3   1  11        1.99       43.72     24.76 o 
  -2   1  11        0.77       12.29      7.73 o 
  -1   1  11       62.33       46.14     10.32 o 
   0   1  11      163.56      164.33     12.12 o 
   1   1  11       85.07       91.41     10.71 o 
   2   1  11        5.43        5.84      7.71 o 
   3   1  11       97.24      116.26     11.63 o 
   4   1  11        0.83        4.32      7.75 o 
   5   1  11       60.57       58.66     15.00 o 
   6   1  11       18.22       47.83     41.34 o 
   7   1  11        0.74      124.48     76.80 o 
   8   1  11        1.71      164.01    106.02 o 
   9   1  11        7.15      103.92     58.68 o 
 -11   2  11        5.34        9.83     11.67 o 
 -10   2  11       33.02       38.61     12.56 o 
  -9   2  11       23.10       20.87     14.91 o 
  -8   2  11        1.44        2.09     10.28 o 
  -7   2  11        9.40        5.25     13.94 o 
  -6   2  11        0.21       -1.61     14.93 o 
  -5   2  11       27.21       39.64     15.33 o 
  -4   2  11      331.92      333.04     18.17 o 
  -3   2  11        9.64        9.92     10.41 o 
  -2   2  11      114.55      111.81     13.66 o 
  -1   2  11      587.72      586.86     24.04 o 
   0   2  11      299.80      230.86     66.03 o 
   1   2  11      382.21      312.92     61.87 o 
   2   2  11      786.51      650.59    145.78 o 
   3   2  11        1.34       68.82     48.27 o 
   4   2  11       84.04      102.31     17.03 o 
   5   2  11      236.13      208.67     21.09 o 
   6   2  11      145.05      124.51     12.37 o 
   7   2  11      141.03      112.98     30.82 o 
   8   2  11      124.62      218.38     27.68 o 
   9   2  11        0.20      -15.85     14.22 o 
 -10   3  11        3.09       14.13     11.98 o 
  -9   3  11       23.92       22.31     14.81 o 
  -8   3  11      151.88      152.66     18.49 o 
  -7   3  11       28.26       42.05     15.27 o 
  -6   3  11       70.51       66.80     16.27 o 
  -5   3  11      146.55      157.31     17.23 o 
  -4   3  11       33.89       30.40      9.55 o 
  -3   3  11      596.28      619.63     29.49 o 
  -2   3  11      106.83      108.73     14.26 o 
  -1   3  11       22.03       17.95      9.48 o 
   0   3  11        0.59        8.51     18.62 o 
   1   3  11       14.64       14.01     13.72 o 
   2   3  11       15.41       19.20     16.85 o 
   3   3  11        8.12       -6.12     12.20 o 
   4   3  11       30.36       38.08     13.77 o 
   5   3  11      102.65      128.22     21.20 o 
   6   3  11        6.04       10.04     11.77 o 
   7   3  11        1.00       -6.46     14.60 o 
   8   3  11       15.68        8.54     14.76 o 
  -9   4  11        1.16       22.63     24.55 o 
  -8   4  11        1.62       -5.62     13.20 o 
  -7   4  11       14.60       17.52     12.21 o 
  -6   4  11       29.18       26.71     14.12 o 
  -5   4  11       49.29       50.77     13.38 o 
  -4   4  11       18.92       26.57     10.65 o 
  -3   4  11       98.95       91.07     21.22 o 
  -2   4  11        0.52       12.87     10.74 o 
  -1   4  11      153.80      152.00     18.49 o 
   0   4  11      400.64      316.70     31.07 o 
   1   4  11       64.60       60.44     22.06 o 
   2   4  11       97.93      106.05     17.28 o 
   3   4  11       66.72       64.80     18.32 o 
   4   4  11        1.90       -9.68     11.21 o 
   5   4  11       22.27       25.65     12.54 o 
   6   4  11      193.29      166.50     34.67 o 
   7   4  11      153.85      200.66     37.42 o 
  -7   5  11       24.92       27.49     14.06 o 
  -6   5  11        2.18       23.69     20.94 o 
  -5   5  11        7.50       39.14     18.88 o 
  -4   5  11       64.56      102.16     36.65 o 
  -3   5  11        3.14        9.62     13.13 o 
  -2   5  11        0.69       13.41     17.42 o 
  -1   5  11       62.51       71.21     16.42 o 
   0   5  11        3.27        3.27     13.70 o 
   1   5  11        4.19       19.24     17.10 o 
   2   5  11        0.49       15.02     19.31 o 
   3   5  11        0.02        5.74     11.50 o 
   4   5  11        1.74       22.39     16.18 o 
   5   5  11        7.45        8.44     12.68 o 
  -3   6  11       11.39       42.98     17.89 o 
  -2   6  11       20.32       34.50     15.12 o 
  -1   6  11       38.52       44.76     35.27 o 
   0   6  11        6.34       24.00     14.85 o 
   1   6  11        0.00       15.38     17.12 o 
 -11   0  12        9.24       12.19     20.94 o 
 -10   0  12        2.80       26.09     21.46 o 
  -9   0  12        3.81       -1.54     14.25 o 
  -8   0  12        1.11        5.32     16.14 o 
  -7   0  12        0.03       -8.93     14.25 o 
  -6   0  12       28.69       40.68     17.85 o 
  -5   0  12        0.51       -1.37     14.59 o 
  -4   0  12      366.50      322.55     29.18 o 
  -3   0  12      666.71      581.65     44.11 o 
  -2   0  12      324.99      293.79     42.83 o 
  -1   0  12       16.72       18.93     11.46 o 
   0   0  12     1254.47     1200.92     37.60 o 
   1   0  12       13.66        6.60     10.80 o 
   2   0  12      441.18      441.57     27.98 o 
   3   0  12      451.46      407.76     25.21 o 
   4   0  12        3.55        1.42     12.20 o 
   5   0  12        5.54        6.46     16.65 o 
   6   0  12       21.65        6.65     26.61 o 
   7   0  12        8.43       -9.31     15.88 o 
   8   0  12        0.49      -25.23     16.82 o 
 -11   1  12        0.01       -7.77     12.08 o 
 -10   1  12        6.78       16.31     14.88 o 
  -9   1  12        1.27        2.11     12.07 o 
  -8   1  12       54.25       65.80     16.84 o 
  -7   1  12      141.48      156.06     20.27 o 
  -6   1  12       22.20       18.86     12.76 o 
  -5   1  12      151.95      168.47     17.51 o 
  -4   1  12      187.63      153.21     26.11 o 
  -3   1  12        8.57       91.57     39.29 o 
  -2   1  12      258.80      216.14     25.39 o 
  -1   1  12       50.54      109.21     31.05 o 
   0   1  12       89.90      116.76     14.01 o 
   1   1  12       43.30       78.82     25.78 o 
   2   1  12        2.08       12.84     20.93 o 
   3   1  12       14.30       34.06     13.95 o 
   4   1  12        6.44       52.72     29.39 o 
   5   1  12        1.84       53.00     31.10 o 
   6   1  12       56.43      162.96     70.57 o 
   7   1  12        6.32      196.47    106.11 o 
   8   1  12        0.34      225.63    130.26 o 
 -10   2  12        0.39       -6.25     14.58 o 
  -9   2  12        0.86      -11.01     11.16 o 
  -8   2  12       11.42       20.00     11.96 o 
  -7   2  12        0.22        6.35     14.43 o 
  -6   2  12       48.94       35.27     15.10 o 
  -5   2  12       22.77       15.36     13.07 o 
  -4   2  12      178.64      176.58     15.55 o 
  -3   2  12       13.44       18.45     12.19 o 
  -2   2  12      434.19      468.98     25.77 o 
  -1   2  12      211.31      182.15     16.88 o 
   0   2  12        2.37       79.37     48.36 o 
   1   2  12        1.07      105.77     57.66 o 
   2   2  12       53.05       81.02     33.94 o 
   3   2  12        2.74       65.89     34.02 o 
   4   2  12       75.76       98.04     28.41 o 
   5   2  12      166.70      134.32     12.02 o 
   6   2  12        5.41      197.81    115.65 o 
   7   2  12        0.97      214.98    118.08 o 
  -9   3  12       10.98       12.23     15.19 o 
  -8   3  12       10.84        3.55     12.82 o 
  -7   3  12       20.70        9.90     14.62 o 
  -6   3  12       25.97       41.62     15.59 o 
  -5   3  12        0.29        2.05     11.64 o 
  -4   3  12        3.10        7.65     11.37 o 
  -3   3  12       78.62       79.51     11.99 o 
  -2   3  12        1.76        4.40     10.65 o 
  -1   3  12        0.00        1.22     10.19 o 
   0   3  12        0.79       -7.73     15.73 o 
   1   3  12        4.56       16.26     13.46 o 
   2   3  12       34.77       39.27     13.94 o 
   3   3  12        0.01        3.85     14.80 o 
   4   3  12        3.98        4.22     13.60 o 
   5   3  12       95.67       98.57     21.80 o 
   6   3  12       31.55       18.45     12.81 o 
   7   3  12        4.07        6.61     23.86 o 
  -8   4  12       21.96       20.26     16.99 o 
  -7   4  12        0.11        9.86     14.25 o 
  -6   4  12       53.90       88.55     16.54 o 
  -5   4  12        0.58        1.04     13.77 o 
  -4   4  12       56.60       47.07     12.86 o 
  -3   4  12       16.56       18.05     16.25 o 
  -2   4  12       20.87       39.24     17.23 o 
  -1   4  12       50.33       67.48     15.97 o 
   0   4  12       23.40       11.66     13.94 o 
   1   4  12       92.56      106.70     19.33 o 
   2   4  12       47.41       43.94     15.31 o 
   3   4  12       30.95       40.07     15.17 o 
   4   4  12       14.86        6.16     15.65 o 
   5   4  12       21.20       36.24     16.04 o 
  -5   5  12       34.43       35.36     24.37 o 
  -4   5  12       41.77       51.45     17.25 o 
  -3   5  12        3.34       10.58     14.02 o 
  -2   5  12       52.15       60.69     16.48 o 
  -1   5  12        8.00        3.22     12.38 o 
   0   5  12        4.64       26.08     16.06 o 
   1   5  12       17.15       36.60     21.97 o 
   2   5  12        2.37       17.24     15.93 o 
  -9   1  13       18.89       30.65     13.78 o 
  -8   1  13        5.12       24.95     15.74 o 
  -7   1  13       29.51       30.23     14.59 o 
  -6   1  13       33.49       31.49     14.42 o 
  -5   1  13       10.58       13.80     11.52 o 
  -4   1  13        0.49       12.74     13.34 o 
  -3   1  13        7.08      131.62     60.00 o 
  -2   1  13       13.38      117.64     53.83 o 
  -1   1  13       26.91       80.01     31.08 o 
   0   1  13        6.45      107.39     61.87 o 
   1   1  13       20.31      126.04     61.48 o 
   2   1  13        7.83      109.10     55.18 o 
   3   1  13       44.37      136.43     59.65 o 
   4   1  13        7.17      154.54     94.65 o 
   5   1  13        0.00      101.29     59.68 o 
   6   1  13       33.31      133.35     53.56 o 
  -8   2  13        0.12       -5.79     11.80 o 
  -7   2  13        0.99      -10.99     10.35 o 
  -6   2  13        0.01        8.37     12.46 o 
  -5   2  13       24.94       35.05     14.39 o 
  -4   2  13        0.00        0.22     11.30 o 
  -3   2  13        2.18        9.32     12.42 o 
  -2   2  13       60.69       43.08     18.88 o 
  -1   2  13        7.46       -4.73      9.51 o 
   0   2  13        1.10       65.56     40.28 o 
   1   2  13      214.09      195.23     12.61 o 
   2   2  13        0.71       90.54     42.34 o 
   3   2  13        5.51      210.75    120.40 o 
   4   2  13        5.21      244.50    128.80 o 
   5   2  13        0.34      111.39     55.99 o 
   6   2  13        3.52      207.02    113.41 o 
  -7   3  13        3.87        1.31     15.11 o 
  -6   3  13        1.42        2.66     11.90 o 
  -5   3  13       14.38        9.74     12.39 o 
  -4   3  13       87.53       97.71     16.26 o 
  -3   3  13       17.94       15.12     12.56 o 
  -2   3  13        0.71      -11.53     10.42 o 
  -1   3  13       61.14       64.98     15.46 o 
   0   3  13        5.22       -9.51     15.74 o 
   1   3  13       23.91       29.10     13.95 o 
   2   3  13       39.01       42.65     15.15 o 
   3   3  13        0.77      -10.89     14.42 o 
   4   3  13        2.02       -3.56     16.30 o 
  -5   4  13        9.81       -5.49     14.93 o 
  -4   4  13        2.45       11.84     16.99 o 
  -3   4  13        1.46       -3.50     16.22 o 
  -2   4  13        0.19        2.71     14.10 o 
  -1   4  13       33.78       18.69     25.83 o 
   0   4  13       13.36       19.92     17.16 o 
   1   4  13       18.63       15.98     16.26 o 
   2   4  13        0.01        8.01     14.78 o 
  -7   0  14        0.52       19.40     22.66 o 
  -6   0  14        1.43       10.99     17.17 o 
  -5   0  14       16.21       20.94     23.17 o 
  -4   0  14        5.72       -4.29     15.62 o 
  -3   0  14        5.97       -6.95     11.75 o 
  -2   0  14       37.33        3.90     37.25 o 
  -1   0  14       22.66       14.01     13.90 o 
   0   0  14       18.66      -13.54     26.52 o 
   1   0  14        6.12       -6.68     27.38 o 
   2   0  14        3.55        2.56     16.39 o 
   3   0  14        8.67       -6.96     25.75 o 
   4   0  14        9.04        2.96     13.26 o 
  -7   1  14        5.01       21.35     13.97 o 
  -6   1  14        1.04       -5.97     12.23 o 
  -5   1  14        0.24        4.01     13.46 o 
  -4   1  14        0.00        8.37     19.91 o 
  -3   1  14        6.82       93.63     44.08 o 
  -2   1  14        0.15      174.01     89.26 o 
  -1   1  14       11.18      195.63     88.51 o 
   0   1  14       26.71      200.13     96.50 o 
   1   1  14        1.65       97.47     54.77 o 
   2   1  14       34.52      109.60     45.39 o 
   3   1  14       26.29      135.52     60.06 o 
   4   1  14        2.69      128.50     81.31 o 
  -6   2  14        0.29       -5.15     12.87 o 
  -5   2  14        0.48       -0.95     19.57 o 
  -4   2  14        0.76        4.58     14.26 o 
  -3   2  14        0.03       -8.99     11.55 o 
  -2   2  14        7.81       11.22     13.22 o 
  -1   2  14        7.27       14.54     11.76 o 
   0   2  14       25.85       12.65     13.57 o 
   1   2  14        4.87       -4.01     17.26 o 
   2   2  14       27.60      233.02     96.72 o 
   3   2  14       10.58      243.86    119.14 o 
  -4   3  14        0.98       10.83     14.34 o 
  -3   3  14        1.04       -4.17     10.35 o 
  -2   3  14        9.37       13.36     23.95 o 
  -1   3  14        3.61        1.24     17.21 o 
   0   3  14        2.63        6.70     13.20 o 
   1   3  14       17.10       14.95     14.40 o 
                                                 
